# Supplementary material for: Mutual potentiation of IPA1 and OsNPR1 enhances rice immunity
Source: Plant Cell. 2026 May 20;38(5):koag122. doi: 10.1093/plcell/koag122 (PMC13188844; doi:10.1093/plcell/koag122)
Supplement: koag122_Supplementary_Data [file koag122_supplementary_data.zip]

Archive with 9 entries (9 files):
- Supplementary Data Set 1.xlsx
- Supplementary Data Set 2.xlsx
- Supplementary Data Set 3.xlsx
- Supplementary Data Set 4.xlsx
- Supplementary Data Set 5.xlsx
- Supplementary Data Set 6.xlsx
- Supplementary Figures.pdf
- Supplementary File S10B.fasta
- Supplementary File S10B.nwk
