# Supplementary material for: Mutual potentiation of IPA1 and OsNPR1 enhances rice immunity
Source: Plant Cell. 2026 May 20;38(5):koag122. doi: 10.1093/plcell/koag122 (PMC13188844; doi:10.1093/plcell/koag122)
Supplement: koag122_Supplementary_Data [file koag122_supplementary_data.zip › Supplementary Data Set 1.xlsx]

## Sheet: Sheet1
Table S1. The agronomic traits and lesion length of Osnpr1-3 IPA1-OE(L1), Osnpr1-6 IPA1-OE (L1), Osnpr1-3 IPA1-OE (L8)
	Plant height (cm) (n = 20)	Tiller number (n = 20)	Yield per plant (g) (n = 15)	1000-grain weight (g)	Seed length (cm) (n = 100)	Seed width (cm) (n = 100)	Seed thickness (cm) (n = 100)	Lession length (cm) PXO99A (n = 30)	Lession length (cm) DY89031 (n = 30)	Lession length (mm) FJ81278 (n = 20)
NIP	81.3 ± 9.0 a	11.6 ± 1.8 a	15.9 ± 2.4 a	24.7 ± 1.5 c	6.86 ± 0.23 d	3.22 ± 0.13 a	2.28 ± 0.15 a	8.6 ± 0.92 b	10.1 ± 1.28 b	9.7 ± 2.7 b
IPA1-OE (L1)	59.1 ± 8.3 b	2.1 ± 0.9 b	5.1 ± 1.5 b	27.4 ± 0.9 b	7.22 ± 0.24 b	3.23 ± 0.18 a	2.32 ± 0.15 a	4.8 ± 0.76 d	6.6 ± 0.36 d	3.5 ± 1.5 d
Osnpr1-3 IPA1-OE	60.1 ± 7.9 b	2.2 ± 0.8 b	4.9 ± 1.2 b	29.6 ± 1.5 a	7.47 ± 0.13 a	3.23 ± 0.15 a	2.30 ± 0.18 a	7.3 ± 1.65 c	8.4 ± 1.10 c	7.3 ± 1.7 c
Osnpr1-3	82.7 ± 11.1 a	12.8 ± 2.2 a	16.5 ± 2.6 a	28.1 ± 1.6 b	6.98 ± 0.21 c	3.21 ± 0.14 a	2.30 ± 0.16 a	14.3 ± 1.95 a	16.0 ± 2.67 a	13.4 ± 4.6 a
NIP	82.1 ± 7.3 a	12.1 ± 2.0 a	15.7 ± 1.6 a	24.7 ± 1.5 c	6.83 ± 0.21 d	3.20 ± 0.12 a	2.26 ± 0.16 b
IPA1-OE (L1)	56.2 ± 8.2 b	2.2 ± 0.8 b	4.7 ± 1.3 b	27.4 ± 0.9 b	7.25 ± 0.17 b	3.21 ± 0.17 a	2.31 ± 0.17 ab
Osnpr1-6 IPA1-OE	54.3 ± 4.7 b	2.0 ± 0.7 b	4.9 ± 0.9 b	29.6 ± 1.5 a	7.39 ± 0.15 a	3.24 ± 0.19 a	2.33 ± 0.18 a
Osnpr1-6	85.3 ± 9.6 a	13.3 ± 2.4 a	17.7 ± 2.7 a	28.1 ± 1.6 b	6.97 ± 0.19 c	3.22 ± 0.16 a	2.27 ± 0.15 b
NIP	78.3 ± 6.7 a	12.4 ± 1.9 a	16.4 ± 2.6 a	24.8 ± 1.5 c	6.83 ± 0.22 d	3.20 ± 0.13 b	2.31 ± 0.16 a	8.6 ± 1.45 b	10.9 ± 1.5 b	7.8 ± 2.5 b
IPA1-OE (L8)	51.1 ± 7.0 b	4.9 ± 1.2 b	5.7 ± 1.1 b	26.5 ± 1.4 b	7.11 ± 0.18 b	3.23 ± 0.14 ab	2.32 ± 0.17 a	4.3 ± 0.53 d	6.5 ± 0.6 d	4.0 ± 1.4 c
Osnpr1-3 IPA1-OE	50.0 ± 7.1 b	5.0 ± 1.0 b	6.1 ± 1.1 b	28.3 ± 1.1 a	7.29 ± 0.19 a	3.25 ± 0.17 a	2.29 ± 0.19 a	7.7 ± 1.15 c	8.4 ± 1.5 c	6.6 ± 2.2 b
Osnpr1-3	79.8 ± 8.3 a	13.0 ± 2.3 a	17.0 ± 2.6 a	26.4 ± 0.8 b	6.90 ± 0.20 c	3.22 ± 0.15 ab	2.28 ± 0.14 a	13.2 ± 2.12 a	16.4 ± 1.4 a	12.7 ± 2.7 a
Different letters at the end of values denote a statistically significant difference (P < 0.05) according to Duncan’s new multiple range test.
