# Supplementary material for: Mutual potentiation of IPA1 and OsNPR1 enhances rice immunity
Source: Plant Cell. 2026 May 20;38(5):koag122. doi: 10.1093/plcell/koag122 (PMC13188844; doi:10.1093/plcell/koag122)
Supplement: koag122_Supplementary_Data [file koag122_supplementary_data.zip › Supplementary Data Set 2.xlsx]

## Sheet: Sheet1
Table S2. Basic information of RNA sequencing data
Sample	Raw reads	Raw bases	Clean reads	Clean bases	Mapped reads	Mapped ratio	Depth (X)
NIP-R1	45802807	13740842100	41655199	12496559700	4.04514e+07	0.9711	34.4191
NIP-R2	45088233	13526469900	41272243	12381672900	4.01579e+07	0.973	34.1027
NIP-R3	35258754	10577626200	34654019	10396205700	3.38431e+07	0.9766	28.6342
IPA1-OE-R1	48644617	14593385100	46330006	13899001800	4.48706e+07	0.9685	38.2819
IPA1-OE-R2	49653965	14896189500	46359869	13907960700	4.50896e+07	0.9726	38.3066
IPA1-OE-R3	51310360	15393108000	48704217	14611265100	4.74282e+07	0.9738	40.2437
Osnpr1-3 IPA1-OE-R1	40719299	12215789700	37300060	11190018000	3.61326e+07	0.9687	30.8206
Osnpr1-3 IPA1-OE-R2	46150169	13845050700	42838948	12851684400	4.15024e+07	0.9688	35.3973
Osnpr1-3 IPA1-OE-R3	43201532	12960459600	39985228	11995568400	3.86777e+07	0.9673	33.0393
TP309-R1	91828472	13774270800	89250364	13335673479	84146459	0.9428	36.7303
TP309-R2	78097102	11714565300	75879980	11337435958	71568986	0.9432	31.2266
TP309-R3	82432712	12364906800	79996104	11952457509	75381955	0.9423	32.9205
OsNPR1-OE-R1	91582854	13737428100	88629902	13239321143	83794574	0.9454	36.4649
OsNPR1-OE-R2	79840242	11976036300	77196600	11530096982	72883522	0.9441	31.7572
OsNPR1-OE-R3	77925014	11688752100	75635864	11299870486	71585296	0.9464	31.1231
