# Supplementary material for: Mutual potentiation of IPA1 and OsNPR1 enhances rice immunity
Source: Plant Cell. 2026 May 20;38(5):koag122. doi: 10.1093/plcell/koag122 (PMC13188844; doi:10.1093/plcell/koag122)
Supplement: koag122_Supplementary_Data [file koag122_supplementary_data.zip › Supplementary Data Set 3.xlsx]

## Sheet: Sheet 1
Table S3. The IPA1-regulated DEGs dependent on OsNPR1.
	Nipponbare			IPA1-OE (L5)			Osnpr1-3 IPA1-OE			IPA1-OE vs. Nipponbare		Osnpr1-3 IPA1-OE vs. Nipponbare		Osnpr1-3 IPA1-OE vs. IPA1-OE
	Replicate-1	Replicate-2	Replicate-3	Replicate-1	Replicate-2	Replicate-3	Replicate-1	Replicate-2	Replicate-3	Log2FoldChange	FDR	Log2FoldChange	FDR	Log2FoldChange	FDR	annotation
IPA1 Up-regulated DEGs
181 DEGs
LOC_Os01g02810	2.62678	3.25684	3.63112	5.03402	4.84428	4.38625	2.91227	3.39189	3.08521	0.598548	0.000582632	-0.297057	0.076267	-0.895606	1.17701e-09	resistance-related receptor-like kinase, putative, expressed
LOC_Os01g04380	1.06265	1.14871	1.2084	1.90269	2.04919	2.42616	0.979184	1.19383	2.08126	0.910328	0.0217045	0.0321695	0.947151	-0.878158	0.00798883	hsp20/alpha crystallin family protein, putative, expressed
LOC_Os01g04570	0.635716	0.512715	0.686917	0.966914	1.05724	1.09488	0.659398	0.679461	0.795338	0.776234	0.0122938	-0.0609493	0.869603	-0.837184	0.00119004	Ser/Thr protein kinase, putative, expressed
LOC_Os01g07110	0.347474	0.315421	0.43143	0.705019	0.51442	0.57686	0.434475	0.473543	0.467233	0.731062	0.00246273	0.0521791	0.862064	-0.678882	0.00120463	BRCA2 repeat family protein, expressed
LOC_Os01g11940	4.6834	3.27767	2.28481	5.40476	7.92543	10.7449	6.47438	4.88738	5.78148	1.23494	0.00146252	0.455709	0.236686	-0.77923	0.0318663	osFTL1 FT-Like1 homologous to Flowering Locus T gene; contains Pfam profile PF01161: Phosphatidylethanolamine-binding protein, expressed
LOC_Os01g13120	7.83911	12.9014	11.0769	19.3236	17.8765	24.5755	9.75646	6.2697	11.1869	0.970296	0.00326069	-0.506159	0.100076	-1.47646	5.88643e-08	aquaporin protein, putative, expressed
LOC_Os01g17260	2.89447	3.00651	4.13731	6.25546	5.83823	6.83258	4.0287	3.79974	3.68628	0.932613	3.19118e-08	-0.0895363	0.676021	-1.02215	3.58528e-11	transcription factor, putative, expressed
LOC_Os01g22980	25.4578	25.4721	20.4953	42.9371	30.5517	35.2203	25.9653	18.4206	23.0648	0.619018	0.010093	-0.364827	0.0919891	-0.983845	3.66191e-07	OsSCP3 - Putative Serine Carboxypeptidase homologue, expressed
LOC_Os01g32364	3.70836	3.86037	2.57777	8.38195	6.71329	7.50933	6.19611	3.49934	6.95167	1.16657	0.000330218	0.429231	0.187257	-0.737343	0.0161592	Os1bglu1 - beta-mannosidase/glucosidase homologue, expressed
LOC_Os01g32460	2.5715	2.87457	2.75741	5.22485	3.74277	8.63015	3.69989	3.29898	3.20919	1.11176	0.00189729	0.0349208	0.94113	-1.07684	0.000553998	expressed protein
LOC_Os01g34560	0.299696	0.512458	0.539298	0.88588	1.30688	2.21026	0.731919	0.312348	0.819964	1.71281	0.00735395	0.181	0.808272	-1.53181	0.00562016	3-ketoacyl-CoA synthase, putative, expressed
LOC_Os01g41870	3.31273	3.42607	3.64123	6.41114	5.01297	5.48258	3.49008	2.87721	4.45247	0.710159	0.000846133	-0.229657	0.290364	-0.939816	2.08134e-07	protein kinase, putative, expressed
LOC_Os01g49260	0.014684	0.044341	0.032148	0.210191	0.289597	0.19974	0.049153	0.028608	0.068354	2.86501	1.59816e-05	0.340208	0.693701	-2.5248	1.02075e-05	expressed protein
LOC_Os01g56360	3.10171	3.44895	3.98665	7.35425	6.71348	8.55727	4.80443	4.34092	5.9705	1.11584	7.65824e-06	0.239947	0.386801	-0.875894	0.000153472	wax synthase, putative, expressed
LOC_Os01g58194	10.2022	9.85753	10.5132	10.9722	17.7357	18.6297	14.5239	10.5578	13.7869	0.639561	0.022901	0.06523	0.83687	-0.574331	0.0160291	protein disulfide isomerase, putative, expressed
LOC_Os01g60810	0.308422	0.483619	0.412693	0.765735	1.08628	1.64476	0.201824	0.322951	0.361541	1.54786	0.0025732	-0.718413	0.151058	-2.26628	1.38496e-07	DUF623 domain containing protein, expressed
LOC_Os01g63010	1.6069	1.75314	1.89088	2.51367	2.94849	2.44013	1.48097	1.75709	1.38389	0.601875	0.00378926	-0.460288	0.0135452	-1.06216	3.73601e-10	universal stress protein domain containing protein, putative, expressed
LOC_Os01g66350	65.5262	64.5534	52.3338	83.4242	97.3742	84.2589	32.0514	34.3667	31.3456	0.549326	0.0169591	-1.1815	2.71194e-11	-1.73083	2.14791e-23	DUF647 domain containing protein, putative, expressed
LOC_Os01g67630	0.572154	1.05382	0.647144	1.568	1.52417	2.90101	0.501836	0.415462	1.43233	1.40766	0.0361481	-0.237697	0.738542	-1.64536	0.0023819	peptide transporter PTR2, putative, expressed
LOC_Os01g68290	0.040945	0.081741	0.073227	1.45709	0.925557	0.971095	0.320163	0.097854	0	4.02945	0.0132883	0.773474	0.661239	-3.25597	0.0193241	expressed protein
LOC_Os01g68680	0.024936	0.15524	0.065585	0.110844	2.18653	2.39657	0.130898	0.146059	0.028473	4.24687	0.000509742	0.0447276	0.978266	-4.20215	9.54248e-05	tetratricopeptide repeat domain containing protein, expressed
LOC_Os01g69080	68.9586	79.3854	64.6996	112.965	94.277	111.308	46.6727	43.0044	46.3918	0.593031	0.000130058	-0.92804	2.65946e-12	-1.52107	7.21865e-32	acyl-desaturase, chloroplast precursor, putative, expressed
LOC_Os01g69290	0.013998	0.099154	0.117616	0.272077	0.307536	0.387992	0.055097	0.123141	0.132283	2.09628	0.0381189	0.179427	0.877231	-1.91685	0.0219684	antifreeze glycoprotein, putative, expressed
LOC_Os01g71190	64.2486	74.8568	72.2319	96.0794	94.3636	122.67	31.7474	35.2296	34.3611	0.579126	0.00337307	-1.34055	2.28461e-17	-1.91967	5.96395e-35	photosystem II reaction center PSB28 protein, chloroplast precursor, putative, expressed
LOC_Os02g02040	0.600526	0.785946	0.59185	1.62239	1.18444	2.11673	0.899206	0.613388	1.23385	1.32029	0.000739237	0.207376	0.643916	-1.11292	0.00146764	protein kinase, putative, expressed
LOC_Os02g07630	0.053531	0.027974	0.018219	0.079841	0.167749	0.490206	0.018868	0.007352	0.010335	2.83945	0.034245	-1.67655	0.17903	-4.516	3.00501e-05	copper-transporting ATPase, putative, expressed
LOC_Os02g09240	5.09747	4.82361	5.13217	6.78603	9.20915	5.98553	3.96233	3.52683	4.0968	0.557057	0.0204214	-0.65865	0.00073549	-1.21571	4.5245e-11	cytochrome P450 71D8, putative, expressed
LOC_Os02g11130	0.083143	0.071467	0.117758	0.618156	0.089788	1.11673	0.089129	0.099995	0.047256	2.72062	0.00608976	-0.485428	0.663239	-3.20605	0.000122417	cytokinin-O-glucosyltransferase 3, putative, expressed
LOC_Os02g12790	14.2046	12.6737	12.5044	21.6607	16.1788	24.2286	9.06018	8.93655	11.5606	0.668234	0.00358633	-0.697029	0.000359525	-1.36526	1.49413e-13	GATA zinc finger domain containing protein, expressed
LOC_Os02g13190	10.688	11.3486	11.0202	25.4524	27.6643	25.3979	9.81145	8.91292	11.6667	1.25982	4.20481e-19	-0.403119	0.00710359	-1.66294	2.04784e-35	F-box family protein, putative, expressed
LOC_Os02g13290	3.20958	4.39065	3.27505	10.6519	14.6107	9.82192	5.86789	5.39796	4.16046	1.69982	3.47867e-13	0.224768	0.431504	-1.47505	3.51417e-11	phosphoethanolamine/phosphocholine phosphatase, putative, expressed
LOC_Os02g13350	0.586907	0.718296	0.637937	1.57303	1.06907	1.204	0.449828	0.19519	0.493201	0.99866	0.042479	-1.05266	0.00985239	-2.05132	5.22515e-08	hydrolase, NUDIX family, domain containing protein, expressed
LOC_Os02g15930	0.067296	0.092845	0.037092	3.09886	5.2707	0.057067	0.125071	0.070915	0.045828	5.40904	2.88224e-06	0.0173001	0.991738	-5.39174	2.66347e-07	expressed protein
LOC_Os02g17730	1.33775	1.39328	1.72508	2.8562	2.26667	3.93536	1.56432	2.53502	2.19367	1.0366	0.0238797	0.222792	0.642297	-0.813803	0.038588	BAM2, putative
LOC_Os02g21890	0.344898	0.23508	0.161506	0.720388	0.837086	0.635705	0.302397	0.274605	0.45526	1.56137	0.00029075	0.182841	0.730306	-1.37853	0.000285102	expressed protein
LOC_Os02g30650	5.49097	14.4951	10.7633	31.115	23.9128	29.2127	13.1727	13.4067	15.1982	1.46871	0.00011036	0.164819	0.719658	-1.30389	0.000150062	heavy metal-associated domain containing protein, expressed
LOC_Os02g34860	10.305	12.1158	11.3387	22.4196	18.3834	21.0027	14.0636	11.0744	17.2266	0.886187	7.75824e-05	0.0458425	0.876375	-0.840345	3.10416e-05	Regulator of chromosome condensation domain containing protein, expressed
LOC_Os02g35000	0.993275	1.43371	1.37812	2.5222	2.58393	2.33565	0.676935	0.557662	0.356517	0.981228	0.00139725	-1.53384	6.18209e-09	-2.51507	3.93268e-23	chaperone protein dnaJ 10, putative, expressed
LOC_Os02g42880	0.464371	0.318431	0.554162	4.35573	4.3981	4.01324	0.867182	0.427387	1.13656	3.2607	4.96724e-14	0.577764	0.255435	-2.68294	5.54359e-11	remorin C-terminal domain containing protein, putative, expressed
LOC_Os02g43194	3.75783	5.66642	4.97331	8.42008	6.74376	9.99934	2.0952	2.11722	2.87458	0.819252	0.00360355	-1.30318	1.97176e-08	-2.12243	3.64037e-21	aldehyde dehydrogenase, putative, expressed
LOC_Os02g45760	3.54908	3.72602	3.29815	4.51633	5.74402	6.70763	3.53038	4.2922	3.88699	0.6916	0.000902898	-0.133797	0.561629	-0.825397	3.8962e-06	chitin-inducible gibberellin-responsive protein 2, putative, expressed
LOC_Os02g47744	1.45307	1.94028	2.13181	2.91638	4.31615	2.63562	2.20296	1.41227	1.93343	0.768212	0.0437223	-0.339115	0.333001	-1.10733	0.00019218	MYB family transcription factor, putative, expressed
LOC_Os02g49920	5.86581	6.35797	7.77204	10.5556	11.1383	15.9829	7.6403	6.54288	10.9644	0.925795	0.00119707	0.0491658	0.893477	-0.876629	0.000493052	3-ketoacyl-CoA synthase, putative, expressed
LOC_Os02g52130	1.8263	2.48925	1.95647	5.99444	5.16274	5.90127	2.72197	2.02537	4.94349	1.44829	3.23008e-05	0.326895	0.393194	-1.1214	0.00049488	OsFBX61 - F-box domain containing protein, expressed
LOC_Os02g52180	0.28032	0.267787	0.413032	0.486133	0.614947	0.612496	0.434076	0.38102	0.397475	0.855057	0.0316467	0.0622007	0.895324	-0.792856	0.0151351	plastocyanin-like domain containing protein, putative, expressed
LOC_Os02g53200	0.118121	0.422789	0.347907	1.67142	0.693087	2.92362	0.426567	0.3086	1.2837	2.57533	0.00166845	0.893131	0.277243	-1.6822	0.0264713	glucan endo-1,3-beta-glucosidase precursor, putative, expressed
LOC_Os02g54560	0.047279	0.111485	0.09437	0.313044	0.401502	0.444002	0.104978	0.015421	0.098915	2.21213	0.0315306	-0.458732	0.675135	-2.67086	0.00131944	SCP-like extracellular protein, expressed
LOC_Os03g01090	2.90123	2.8241	2.8696	4.5591	3.37678	5.12866	3.72758	2.69531	4.21529	0.61556	0.0391944	0.0236805	0.946499	-0.59188	0.016546	peptidyl-prolyl cis-trans isomerase, cyclophilin type, putative, expressed
LOC_Os03g10090	160.791	169.347	196.63	244.349	254.518	242.98	119.268	96.0587	114.59	0.506962	0.000411508	-0.95518	1.59144e-15	-1.46214	1.79932e-35	transporter family protein, putative, expressed
LOC_Os03g10620	27.2321	37.3776	30.3126	102.087	127.697	174.621	119.346	29.6262	39.8476	2.27407	0.00187251	0.795618	0.275176	-1.47845	0.0298602	hydrolase, alpha/beta fold family domain containing protein, expressed
LOC_Os03g11910	8.28483	9.6762	9.07656	14.2163	13.102	12.9295	3.74591	4.9017	5.07221	0.586483	0.0019502	-1.25769	3.87107e-16	-1.84418	4.49285e-34	DnaK family protein, putative, expressed
LOC_Os03g12030	5.11869	6.7197	7.24525	9.29377	10.6967	12.2925	6.22609	3.92195	7.07842	0.770794	0.0220433	-0.428327	0.153547	-1.19912	6.05512e-06	3-ketoacyl-CoA synthase, putative, expressed
LOC_Os03g12460	3.95269	6.01186	3.93302	12.4063	12.4307	4.76093	6.72747	6.7595	5.03493	1.10543	0.0322814	0.135155	0.811438	-0.970276	0.0263201	conserved oligomeric complex COG6 family protein, expressed
LOC_Os03g12680	0.541744	0.586418	0.58339	0.936794	0.933099	1.08528	0.520384	0.445483	0.591583	0.825429	0.000179182	-0.391711	0.0805552	-1.21714	1.48265e-10	protein kinase, putative, expressed
LOC_Os03g13050	3.894	5.83028	5.36712	10.3339	13.1884	18.6319	6.71384	3.94268	4.82888	1.49241	1.57099e-06	-0.242106	0.50535	-1.73452	5.82174e-10	E2F-related protein, putative, expressed
LOC_Os03g24260	0	0	0	0.487179	0	0.42694	0	0	0	22.5736	9.88121e-06	0	1	-34.126	2.12873e-14	retrotransposon protein, putative, unclassified, expressed
LOC_Os03g40080	0.010169	0	0.018641	0.395845	0.068423	0.225146	0.018965	0.013384	0.05822	4.54515	0.00256348	1.40942	0.3684	-3.13572	0.0157443	GRAS family transcription factor containing protein, expressed
LOC_Os03g40260	1.4243	1.81206	2.0783	5.67357	5.34403	1.84774	2.01728	2.11488	2.5609	1.29188	0.0069952	0.0532056	0.92966	-1.23867	0.00262511	Regulator of chromosome condensation domain containing protein, expressed
LOC_Os03g52040	0.378673	0.634202	0.75781	1.21724	0.99863	1.83402	0.63932	0.578242	1.10397	1.19938	0.0293968	0.112378	0.85751	-1.08701	0.0187854	OsSCP19 - Putative Serine Carboxypeptidase homologue, expressed
LOC_Os03g54130	2.30681	2.35975	0.556975	8.68896	9.05508	10.3598	2.54734	1.96222	3.41663	2.43252	6.17152e-05	0.312284	0.666277	-2.12024	0.00012416	cysteine protease 1 precursor, putative, expressed
LOC_Os03g55020	4.13575	3.34057	3.93753	5.02901	5.14519	8.78621	2.01554	2.3747	2.43552	0.742044	0.034245	-1.02137	0.000215812	-1.76341	2.11374e-11	UDP-glucoronosyl and UDP-glucosyl transferase domain containing protein, expressed
LOC_Os03g55030	29.2193	18.7643	14.3129	52.3952	27.7173	78.5717	5.77301	11.7294	6.0629	1.35744	0.0345978	-1.68522	0.000897158	-3.04266	2.93542e-10	UDP-glucoronosyl and UDP-glucosyl transferase domain containing protein, expressed
LOC_Os03g55034	1.42828	1.82537	1.26635	2.85398	2.36672	5.554	2.39323	1.66558	1.59896	1.26002	0.00532934	0.0388753	0.946493	-1.22114	0.0016501	expressed protein
LOC_Os03g55530	5.09818	4.84449	3.31121	9.58745	10.3138	11.3401	2.38732	1.68756	1.86048	1.24556	1.18153e-06	-1.4417	5.84694e-10	-2.68725	5.3602e-33	HLS, putative, expressed
LOC_Os03g55874	0	0	0	0	2.18809	1.30649	0	0	0	22.4814	1.10877e-05	0	1	-32.4629	4.26999e-13	ATP synthase subunit beta, putative, expressed
LOC_Os03g57420	8.26151	10.3204	9.36686	15.732	13.0857	16.78	8.39658	7.87737	9.07123	0.719168	0.00169755	-0.421996	0.0463259	-1.14116	2.04654e-09	ML domain protein, putative, expressed
LOC_Os03g58380	0	0	0.035722	0.918059	0.662492	0.69917	0	0.11296	0.060081	6.06993	3.89059e-05	2.1743	0.163344	-3.89563	0.000289412	aldehyde oxidase 2, putative, expressed
LOC_Os03g59090	0.980949	5.4774	0.61097	2.65364	5.17436	35.2453	2.1287	1.73939	2.19522	2.61344	0.0385582	-0.498808	0.703561	-3.11224	0.00216622	retrotransposon protein, putative, unclassified, expressed
LOC_Os04g02920	1.39713	1.35058	1.62333	2.78678	2.25503	1.86842	1.88793	1.46106	2.25415	0.674974	0.0494457	0.0765295	0.838008	-0.598444	0.0371682	leucine-rich repeat family protein, putative, expressed
LOC_Os04g17660	3.5185	2.31566	2.55658	9.87664	5.85786	8.46046	6.77037	3.07408	2.707	1.55735	0.00227784	0.405092	0.449335	-1.15226	0.0127825	rhodanese-like domain containing protein, putative, expressed
LOC_Os04g21320	16.8637	18.6102	20.2048	24.2052	24.2723	30.369	15.5334	13.1643	16.8613	0.514033	0.0186806	-0.569874	0.00140379	-1.08391	1.29257e-10	membrane associated DUF588 domain containing protein, putative, expressed
LOC_Os04g24110	0.33944	0.585598	0.647966	1.62768	1.36407	1.88255	0.764434	0.674152	1.22151	1.64636	4.43599e-05	0.479577	0.260549	-1.16678	0.00183426	anthocyanin 3-O-beta-glucosyltransferase, putative, expressed
LOC_Os04g32800	4.22724	2.35414	2.12306	3.76886	5.88689	9.6181	0.779237	0.68293	0.694737	1.14893	0.029825	-2.29512	2.06959e-08	-3.44405	5.09009e-18	basic proline-rich protein, putative, expressed
LOC_Os04g37480	0.939747	0.937415	0.715563	1.43073	1.88529	2.21979	1.02179	1.40939	1.34841	1.11541	0.00277555	0.264876	0.506212	-0.850531	0.0108298	oxidoreductase, aldo/keto reductase family protein, putative, expressed
LOC_Os04g37580	15.1027	9.25781	24.8515	30.4778	42.3058	73.95	1.49954	1.28762	0.632074	1.58693	0.0275835	-4.12039	2.61113e-14	-5.70732	8.36011e-27	cation transport regulator-like protein 1, putative, expressed
LOC_Os04g42090	45.8817	52.55	47.8954	78.4633	74.6449	60.0065	37.1373	38.7512	39.8774	0.55453	0.000143579	-0.620409	1.23478e-06	-1.17494	9.89591e-22	CPuORF7 - conserved peptide uORF-containing transcript, expressed
LOC_Os04g44610	6.98522	7.31136	7.42955	11.8356	11.8194	14.4351	9.60451	6.80752	13.2255	0.821704	0.00241788	0.165129	0.57502	-0.656575	0.00688766	white-brown complex homolog protein 11, putative, expressed
LOC_Os04g46990	7.78711	12.108	9.07154	13.374	13.148	14.8706	5.80983	5.30832	6.3362	0.527697	0.0377863	-1.0111	1.57292e-07	-1.5388	2.07472e-16	cis-zeatin O-glucosyltransferase, putative, expressed
LOC_Os04g49550	2.26856	2.44213	2.48591	3.34394	3.3832	4.13129	3.82543	2.16832	3.2468	0.603434	0.0466247	0.0762774	0.816541	-0.527157	0.0378016	RING-H2 finger protein ATL2A, putative, expressed
LOC_Os04g50700	0.459508	1.28497	0.883185	1.83987	1.76325	2.5154	0.382397	0.553048	0.588287	1.2286	0.0273792	-1.05534	0.0278886	-2.28393	1.62388e-07	pathogenesis-related Bet v I family protein, putative, expressed
LOC_Os04g54620	5.57815	11.6552	8.98625	22.9915	18.458	24.6848	6.27198	6.02668	9.60884	1.34879	0.00277555	-0.539871	0.22303	-1.88866	5.37807e-07	expressed protein
LOC_Os04g54710	0.110912	0.101892	0.168434	0.344806	0.284892	0.367345	0.204062	0.239612	0.20354	1.39831	3.97177e-05	0.490795	0.169822	-0.907516	0.00298951	retrotransposon protein, putative, unclassified, expressed
LOC_Os04g59150	3.47987	2.10756	2.53985	5.16342	5.40184	7.6608	2.12492	1.43198	4.45891	1.16853	0.028878	-0.303522	0.570946	-1.47205	0.00059961	peroxidase precursor, putative, expressed
LOC_Os04g59330	1.11343	1.90901	1.2472	3.054	4.12489	4.68464	1.31201	0.712126	2.35371	1.48395	0.0251971	-0.247027	0.72775	-1.73098	0.0013188	expressed protein
LOC_Os04g59440	282.09	228.997	308.958	557.978	659.202	605.399	177.782	226.781	189.637	1.16368	4.16281e-06	-0.744836	0.00182165	-1.90852	6.93426e-18	chlorophyll A-B binding protein, putative, expressed
LOC_Os05g01140	0.119666	0.535089	0.253537	0.785198	0.511981	2.96911	0.178513	0.19188	0.173195	2.24034	0.0219433	-1.01259	0.267504	-3.25293	3.04303e-05	methyltransferase, putative, expressed
LOC_Os05g01240	13.3214	8.33953	8.78009	16.4189	15.8487	22.715	5.84426	7.03704	11.6743	0.869351	0.0195899	-0.608993	0.0581582	-1.47834	4.13718e-07	AML1, putative, expressed
LOC_Os05g03934	12.4448	21.4092	17.5842	23.157	27.241	27.8534	18.1033	16.034	18.2446	0.617577	0.0156479	-0.253536	0.29513	-0.871112	2.27881e-05	expressed protein
LOC_Os05g04610	19.8169	25.3562	22.2899	55.2831	40.5208	50.6478	8.11768	5.80959	10.9051	1.1327	6.90731e-05	-1.72406	2.26235e-12	-2.85676	9.08022e-33	ABC transporter, ATP-binding protein, putative, expressed
LOC_Os05g05600	17.9118	16.1687	8.86567	29.2861	67.6418	94.2225	3.41229	35.0915	13.7924	2.16857	0.0478949	0.00654503	0.99597	-2.16202	0.0163456	ATA15 protein, putative, expressed
LOC_Os05g07420	0.166187	0.160616	0.128134	0.69338	0.541619	0.818663	0.198133	0.08885	0.253669	2.17398	2.6292e-06	-0.0388274	0.953695	-2.21281	1.19107e-07	S-domain receptor-like protein kinase, putative, expressed
LOC_Os05g32420	0.396493	0.613771	0.196989	1.18353	1.02902	0.905675	0.412141	0.18921	0.273362	1.37355	0.0283239	-0.750521	0.189789	-2.12407	1.7573e-05	expressed protein
LOC_Os05g39790	0.059317	0.035682	0	0.697411	0.709799	0.592699	0	0	0	4.37785	0.00409536	-6.09812	0.000983479	-10.476	1.93119e-09	transposon protein, putative, unclassified, expressed
LOC_Os05g40384	0.595779	0.72765	0.562082	1.28256	1.62347	1.80777	0.999332	0.804541	1.20932	1.33039	4.66402e-07	0.392627	0.16355	-0.937768	0.000146648	cytochrome P450, putative, expressed
LOC_Os05g43650	65.0535	60.1176	55.1052	85.3206	88.2037	85.6	15.8209	13.3833	14.5289	0.534397	0.000132127	-2.32533	5.67322e-90	-2.85972	3.08249e-136	expressed protein
LOC_Os05g44340	4.40166	4.07412	6.26797	6.88006	8.87229	9.46957	1.83212	1.98548	2.42243	0.786588	0.0124611	-1.51995	8.69867e-10	-2.30653	1.41924e-21	heat shock protein 101, putative, expressed
LOC_Os05g47870	2.42319	1.75476	2.20024	3.26458	3.5767	4.10535	1.88483	1.62571	1.73046	0.78943	3.97177e-05	-0.565695	0.00159628	-1.35512	2.71112e-16	expressed protein
LOC_Os05g49350	1.52009	2.18796	1.36254	5.44306	6.03005	6.89766	2.55851	2.10598	3.17615	1.86506	2.63594e-13	0.344145	0.24552	-1.52091	3.71662e-10	DUF1645 domain containing protein, putative, expressed
LOC_Os05g50720	2.26046	3.10013	2.33574	3.31409	4.55448	5.25877	2.60271	2.06756	3.77853	0.778907	0.0316204	-0.148419	0.69543	-0.927326	0.0014861	harpin-induced protein 1 domain containing protein, expressed
LOC_Os06g06560	36.4936	34.0885	30.2552	57.8609	47.5411	41.7488	8.66653	5.88312	7.59471	0.5583	0.0489802	-2.46908	3.70913e-34	-3.02738	4.23517e-51	starch synthase, putative, expressed
LOC_Os06g06810	0.014869	0.003743	0.00649	0.00354	0.30635	0.385806	0.002549	0.007842	0.009655	4.64402	0.0346084	-0.436689	0.864893	-5.0807	0.00476139	OsSub49 - Putative Subtilisin homologue, expressed
LOC_Os06g10350	1.92398	1.97557	1.59794	2.91405	4.56519	3.53165	1.19478	1.67589	1.55484	1.00872	0.00374294	-0.593746	0.0649824	-1.60247	2.17213e-08	MYB family transcription factor, putative, expressed
LOC_Os06g10990	0.14789	0.167619	0.175621	0.367175	1.19971	0.735304	0.024846	0.101068	0.223234	2.23389	0.0201354	-0.775672	0.414611	-3.00957	0.000108764	DnaK family protein, putative, expressed
LOC_Os06g22960	66.1542	77.2654	90.9463	97.8077	108.758	151.868	63.8337	50.1341	81.5985	0.624911	0.0410917	-0.541962	0.030944	-1.16687	4.96142e-07	aquaporin protein, putative, expressed
LOC_Os06g29810	3.20946	3.33393	2.88861	5.00792	4.84791	4.32845	2.26875	1.94087	2.58714	0.600624	0.00689997	-0.744412	5.52362e-05	-1.34504	1.9609e-14	lectin protein kinase family protein, putative, expressed
LOC_Os06g36450	2.34774	2.61848	2.91473	3.7031	4.72301	4.67872	1.32859	1.58778	2.19211	0.745019	0.00989778	-0.906383	0.000150404	-1.6514	3.47016e-13	ferroportin1 domain containing protein, expressed
LOC_Os06g40500	6.75004	10.6409	6.76755	12.5027	14.8814	16.6575	2.29356	2.92006	3.0937	0.876891	0.00225763	-1.82039	9.8904e-15	-2.69728	1.15076e-31	expressed protein
LOC_Os06g40640	164.269	173.137	252.735	312.279	328.219	391.433	182.141	130.366	124.481	0.769246	0.00165366	-0.746653	0.000412843	-1.5159	3.26185e-14	fructose-bisphospate aldolase isozyme, putative, expressed
LOC_Os06g44610	5.33828	6.63942	7.27581	11.8361	8.89446	13.7152	5.54212	4.91396	6.4068	0.853206	0.00029793	-0.471104	0.035286	-1.32431	4.1991e-11	membrane associated DUF588 domain containing protein, putative, expressed
LOC_Os06g45710	10.6709	12.526	13.3637	21.3834	18.7802	20.3434	17.1771	12.6164	14.5806	0.740829	7.101e-06	-0.000428211	0.998802	-0.741257	6.84656e-07	phosphoglycerate kinase protein, putative, expressed
LOC_Os06g49790	25.5382	15.721	13.0512	28.1019	32.8306	25.4718	12.0805	13.5845	11.3975	0.677606	0.0476343	-0.835359	0.00181123	-1.51297	2.62903e-09	acyltransferase, putative, expressed
LOC_Os07g02540	3.16588	3.29664	3.5705	4.52225	5.91001	6.14068	1.9427	2.08826	2.2731	0.735015	0.00238441	-0.948792	4.33386e-06	-1.68381	1.13208e-17	HLS, putative, expressed
LOC_Os07g05620	12.4052	11.2812	13.0343	17.9527	21.1662	23.837	17.028	15.0073	20.9611	0.788574	9.88121e-06	0.247349	0.182892	-0.541225	0.00133349	CAMK_KIN1/SNF1/Nim1_like.28 - CAMK includes calcium/calmodulin depedent protein kinases, expressed
LOC_Os07g09690	1.09161	1.30456	0.953683	1.56808	1.6015	1.5289	1.18497	1.16002	1.27205	0.496292	0.00619484	-0.173188	0.339506	-0.66948	6.94247e-06	galactosyltransferase family protein, putative, expressed
LOC_Os07g10030	2.37942	1.94191	1.72011	2.94405	2.52683	4.4128	2.53938	2.34918	2.94215	0.71905	0.0369517	0.0900399	0.811209	-0.62901	0.0303043	expressed protein
LOC_Os07g18874	4.26395	5.29088	5.09855	8.47425	6.43279	8.4994	3.95257	3.74083	4.86716	0.68985	0.00116237	-0.503211	0.00861385	-1.19306	1.31469e-11	white-brown complex homolog protein 11, putative, expressed
LOC_Os07g23150	11.7828	12.5006	9.01985	14.4619	15.7623	18.9369	6.69624	6.5038	8.60941	0.571231	0.0288253	-0.894032	1.10918e-05	-1.46526	7.29716e-14	transferase family protein, putative, expressed
LOC_Os07g27300	22.2939	22.2367	23.4317	35.1397	30.5037	31.2515	25.8003	23.0702	25.6135	0.552752	2.64543e-05	-0.209138	0.115156	-0.76189	3.36071e-11	RNA-binding protein Luc7-like, putative, expressed
LOC_Os07g29290	2.01351	2.70236	2.51758	3.75192	4.54322	3.69596	3.24063	3.02965	3.86576	0.74172	0.000104153	0.206304	0.309538	-0.535416	0.00245261	expansin precursor, putative, expressed
LOC_Os07g30610	3.7676	3.51064	3.91213	5.96504	6.6787	6.52881	1.44006	1.09572	1.70781	0.788446	0.00203231	-1.68021	1.65112e-15	-2.46866	5.70119e-33	cytokinin-O-glucosyltransferase 2, putative, expressed
LOC_Os07g34290	0.546995	0.610193	0.595366	1.67872	2.57222	2.25871	0.35303	0.090567	0.069313	1.89906	0.0128841	-2.05016	0.00185254	-3.94922	1.45018e-10	expressed protein
LOC_Os07g36590	10.4329	8.58193	5.76587	13.4082	12.7102	15.0311	7.74307	8.40501	8.3135	0.74037	0.00883544	-0.302674	0.262617	-1.04304	6.05321e-06	serine/threonine-protein kinase receptor precursor, putative, expressed
LOC_Os07g41410	69.1937	72.7442	81.938	144.487	161.96	227.172	77.6432	108.771	70.9327	1.26416	1.60668e-07	-0.0775948	0.808869	-1.34176	1.22134e-09	EGG APPARATUS-1, putative, expressed
LOC_Os07g42610	1.67535	3.01919	2.51312	6.05907	3.68418	7.68086	2.61588	1.89392	3.99582	1.28817	0.00836889	-0.0422883	0.945557	-1.33046	0.0013188	RING finger protein, putative, expressed
LOC_Os07g43070	1.21839	1.42662	1.29959	2.51652	1.97833	2.11185	1.27983	1.29457	1.54197	0.755911	0.000276211	-0.221275	0.31802	-0.977186	4.83403e-08	expressed protein
LOC_Os07g43580	1.70693	1.77781	1.95809	2.99074	3.34961	4.06909	2.52772	1.82637	3.49636	0.945664	0.00143587	0.244814	0.434353	-0.70085	0.00928145	MYB family transcription factor, putative, expressed
LOC_Os07g44290	1.92291	1.69899	1.89405	2.66347	2.69946	2.77871	1.84959	1.42718	1.28039	0.572458	0.0102351	-0.5562	0.00342859	-1.12866	1.68532e-10	CAMK_KIN1/SNF1/Nim1_like.29 - CAMK includes calcium/calmodulin depedent protein kinases, expressed
LOC_Os07g44900	11.2343	10.5137	12.4718	13.0869	16.4497	20.0542	5.7245	4.97629	5.05391	0.545866	0.0428527	-1.39826	2.82478e-12	-1.94412	3.89341e-23	gibberellin receptor GID1L2, putative, expressed
LOC_Os07g49114	12.444	15.1242	17.899	28.7104	41.1533	48.3092	11.1076	12.2957	21.1835	1.38881	0.000376956	-0.309849	0.466477	-1.69866	5.02781e-07	wound-induced protein WI12, putative, expressed
LOC_Os08g07880	7.83746	16.5405	11.6756	22.756	27.1949	20.4785	15.7895	13.384	12.7666	0.979406	0.0196198	-0.0603001	0.904806	-1.03971	0.00285639	phosphopantothenate--cysteine ligase, putative, expressed
LOC_Os08g08860	0.918328	1.03884	0.935008	2.26218	2.42209	2.32127	0.924095	1.34142	1.09415	1.28597	1.12243e-13	-0.0632263	0.799139	-1.3492	1.03317e-16	CRS2-associated factor 2, mitochondrial precursor, putative, expressed
LOC_Os08g10510	24.0982	23.0229	26.1833	32.386	37.9819	33.4931	17.0275	16.9761	23.7563	0.514339	0.0181948	-0.625834	0.000373492	-1.14017	9.59694e-12	aminotransferase, putative, expressed
LOC_Os08g13440	0.050744	0.331748	0.468686	1.24175	0.653492	2.56416	0.453281	0.504866	0.606968	2.41423	0.00884108	0.611422	0.523547	-1.80281	0.027088	cupin domain containing protein, expressed
LOC_Os08g13800	0.072967	0.125115	0.100127	0.756737	0.489861	0.358502	0.055509	0.082956	0.148684	2.43914	0.000547667	-0.327409	0.697584	-2.76655	6.44642e-06	NB-ARC domain containing protein, expressed
LOC_Os08g14950	3.17081	2.2153	1.90246	5.67905	7.74132	8.89892	1.689	2.06294	1.84262	1.62063	2.91865e-06	-0.66512	0.0565007	-2.28575	1.00827e-13	receptor-like protein kinase 2 precursor, putative, expressed
LOC_Os08g17650	0	0	0	1.04246	0.499851	0	0	0	0	21.0493	4.92062e-05	0	1	-32.1128	7.95086e-13	LYR motif containing protein, putative, expressed
LOC_Os08g25870	0.270522	0.251205	0.287329	0.657059	0.47718	0.467519	0.322218	0.38036	0.251843	0.997495	0.00760019	-0.0364878	0.940447	-1.03398	0.000945835	retrotransposon protein, putative, unclassified, expressed
LOC_Os08g27050	1.69204	1.6134	1.33145	2.58033	2.35558	2.04964	2.11924	1.967	1.7648	0.60106	0.00468402	0.0527233	0.835741	-0.548337	0.00287639	expressed protein
LOC_Os08g30210	10.9322	10.8256	11.4132	14.8171	19.0279	16.6357	7.94206	9.65516	5.51915	0.616509	0.0343191	-0.799208	0.000501895	-1.41572	9.71233e-11	1-aminocyclopropane-1-carboxylate oxidase homolog 1, putative, expressed
LOC_Os08g31569	2.28447	2.38199	2.71602	4.29996	4.99769	5.77871	2.33429	2.06333	2.8548	1.04059	1.35549e-06	-0.306947	0.184319	-1.34754	2.54607e-12	expressed protein
LOC_Os08g39560	4.17295	4.56482	4.33145	7.19047	6.14161	4.93685	3.0371	2.62578	2.85399	0.496905	0.0467791	-0.898519	2.30546e-06	-1.39542	2.89381e-14	OTU-like cysteine protease family protein, putative, expressed
LOC_Os08g44040	0.316811	0.475992	1.05421	1.98314	2.05087	1.5004	0.520313	0.243892	0.434943	1.59955	0.0317782	-0.898927	0.175535	-2.49848	1.78072e-05	rhamnogalacturonate lyase, putative, expressed
LOC_Os08g44320	72.7097	79.1339	65.22	102.987	96.8129	110.758	79.7498	79.9977	75.8858	0.528294	0.000548245	-0.162731	0.301138	-0.691025	1.31813e-07	low molecular weight protein-tyrosine-phosphatase slr0328, putative, expressed
LOC_Os08g45200	3.13426	3.91065	4.50223	6.73359	6.17487	5.61168	6.06986	4.40385	5.35214	0.696619	0.00247555	0.175784	0.468036	-0.520834	0.0124195	expressed protein
LOC_Os09g03090	15.8478	14.8518	15.5025	24.3696	22.2921	23.1297	17.2133	17.0907	17.5992	0.607495	5.53588e-11	-0.113294	0.290888	-0.720789	5.79474e-17	expressed protein
LOC_Os09g15370	0.043354	0.070611	0.040195	0.33076	0.282876	0.389486	0.043977	0.035589	0.073233	2.69296	1.63745e-08	-0.26875	0.680332	-2.96171	1.21565e-11	expressed protein
LOC_Os09g16780	0.714441	0.602259	0.711682	0.936034	1.04984	1.05191	0.868934	0.798463	0.899706	0.592792	0.0272359	0.0598996	0.844811	-0.532893	0.0163658	expressed protein
LOC_Os09g25330	1.80286	1.47557	1.36417	2.57715	2.69164	2.71205	2.26403	1.77882	2.49876	0.790801	0.00168259	0.209587	0.42821	-0.581213	0.0110012	BTBN19 - Bric-a-Brac, Tramtrack, Broad Complex BTB domain with non-phototropic hypocotyl 3 NPH3 domain, expressed
LOC_Os09g25850	1.62802	2.71464	2.60107	5.70956	6.45195	9.573	3.10245	2.72017	3.81911	1.65775	2.94632e-08	0.193579	0.599369	-1.46417	1.52505e-07	WAX2, putative, expressed
LOC_Os09g28620	9.54125	10.4796	8.33921	13.3917	13.7645	15.0637	4.23039	4.41963	4.24519	0.584454	0.000458434	-1.418	2.57724e-24	-2.00245	2.7909e-48	gibberellin receptor GID1L2, putative, expressed
LOC_Os09g34330	0.39435	0.768919	0.368876	1.91984	1.71541	4.08337	0.956906	1.46365	1.31767	2.33212	7.97385e-05	0.996408	0.08944	-1.33571	0.0177213	helix-loop-helix DNA-binding domain containing protein, expressed
LOC_Os09g34847	17.375	16.955	21.9576	31.9057	22.9492	27.0919	17.0298	15.0242	19.2685	0.558203	0.0126713	-0.414571	0.0325195	-0.972773	4.30544e-08	expressed protein
LOC_Os09g36130	17.8485	10.7736	8.22206	29.2089	23.122	28.3789	22.7473	10.8272	10.5582	1.13994	0.047518	-0.0232312	0.972409	-1.16317	0.0134449	expressed protein
LOC_Os10g02100	0.012943	0.104	0.123969	0.607295	0.372423	0.763551	0.108468	0.100825	0.128572	2.8622	3.85919e-05	0.230619	0.799346	-2.63158	2.18364e-05	peptide transporter PTR2, putative, expressed
LOC_Os10g04270	23.7847	9.74017	27.8233	37.8171	43.4853	46.9792	21.8926	18.8952	34.9417	1.07542	0.0302025	0.020999	0.971774	-1.05443	0.0106137	jacalin-like lectin domain containing protein, expressed
LOC_Os10g36530	1.45022	1.6474	1.23343	3.15868	2.73478	1.41846	1.65547	1.63186	1.73492	0.75622	0.0456437	-0.0671092	0.874473	-0.823329	0.00719691	mutS domain V family protein, expressed
LOC_Os10g38580	3.62418	3.56473	2.9094	6.0149	6.85001	5.89904	1.75122	1.71771	2.51952	0.903546	2.07665e-05	-1.03557	8.40877e-08	-1.93912	5.21243e-26	glutathione S-transferase, putative, expressed
LOC_Os11g01600	0.301442	0.529146	0.154208	0.388247	9.48311	10.8328	0.532286	0.792083	0.238351	4.19759	0.028879	0.401102	0.853227	-3.79649	0.0190656	macrophage migration inhibitory factor, putative, expressed
LOC_Os11g02424	45.0726	54.5478	55.3921	112.763	102.13	154.774	51.961	64.1625	56.0057	1.19636	1.17878e-09	-0.138972	0.567567	-1.33533	2.31863e-13	LTPL9 - Protease inhibitor/seed storage/LTP family protein precursor, expressed
LOC_Os11g07270	2.07765	1.78533	2.06401	3.79418	3.22204	3.1862	2.43566	1.71994	2.52122	0.796706	0.000114793	-0.110266	0.651392	-0.906973	5.931e-07	expressed protein
LOC_Os11g12040	0.062265	0.125367	0.04292	0.111804	0.059123	2.08167	0.089674	0.065711	0.200521	3.27168	0.0225175	0.324563	0.841622	-2.94712	0.0152787	disease resistance protein RPM1, putative, expressed
LOC_Os11g12320	4.81653	5.16413	5.18553	7.63338	7.27507	6.6038	5.76496	4.86591	6.96191	0.517368	0.0430764	-0.0675029	0.807732	-0.584871	0.0045249	disease resistance protein RPM1, putative, expressed
LOC_Os11g24070	0.277903	0.381057	0.27118	0.591657	0.859234	0.998687	0.465132	0.211963	0.461338	1.40569	0.015265	0.00940792	0.989639	-1.39628	0.00397363	LTPL10 - Protease inhibitor/seed storage/LTP family protein precursor, expressed
LOC_Os11g28270	20.1654	29.2924	24.7942	34.8009	33.0888	37.8348	24.2677	25.8056	24.5295	0.546667	0.0108055	-0.260067	0.19176	-0.806734	3.27985e-06	zinc finger C-x8-C-x5-C-x3-H type family protein, expressed
LOC_Os11g31320	0.617112	0.565266	1.17813	2.15458	1.91545	1.28261	0.915711	0.927984	0.859822	1.19949	0.0148655	-0.0758601	0.899869	-1.27535	0.00188185	retrotransposon protein, putative, unclassified
LOC_Os11g31450	0.71644	1.39768	1.30136	4.87752	3.07544	3.52126	1.20059	1.16065	0.918573	1.76542	2.92925e-08	-0.334405	0.362591	-2.09983	4.7296e-13	expressed protein
LOC_Os11g31470	1.35217	2.6065	2.56704	9.02561	3.75759	3.67295	2.05719	2.09598	1.21507	1.35806	0.00957402	-0.569961	0.252763	-1.92802	6.21063e-06	expressed protein
LOC_Os11g32240	4.71814	5.46463	5.30302	6.71935	7.13858	8.15291	4.08563	3.24652	4.41922	0.518743	0.0149351	-0.679739	8.44576e-05	-1.19848	3.58095e-13	cytochrome P450 51, putative, expressed
LOC_Os11g37260	3.72949	3.79757	2.93355	5.81721	6.69223	4.61576	5.68703	4.81358	3.74347	0.721732	0.0139268	0.164476	0.590577	-0.557255	0.0312259	SEY1, putative, expressed
LOC_Os11g37900	1.79021	2.13452	2.65402	3.59216	3.46606	4.87715	2.96202	1.82554	4.05367	0.872455	0.0259966	0.145102	0.729115	-0.727353	0.0301587	3-ketoacyl-CoA synthase, putative, expressed
LOC_Os11g45050	0.873639	0.889888	0.876833	1.82378	1.73404	1.56657	1.55082	1.2834	1.21547	0.967424	3.03076e-11	0.334144	0.0300582	-0.63328	5.67243e-06	NBS-LRR disease resistance protein, putative, expressed
LOC_Os11g47460	40.5333	34.8418	45.1579	63.6996	57.1213	57.7316	32.4573	22.9849	27.4447	0.58027	0.0291653	-0.818939	8.66367e-05	-1.39921	2.58602e-12	MYB family transcription factor, putative, expressed
LOC_Os12g05180	0.174911	0.49604	0.316372	0.840636	0.747107	0.775805	0.399168	0.444871	0.647676	1.27182	0.00900697	0.314398	0.536549	-0.957421	0.0258087	avr9/Cf-9 rapidly elicited protein, putative, expressed
LOC_Os12g15314	2.81959	2.87029	3.19964	3.29622	5.25787	6.57575	3.93087	3.01062	4.64793	0.775426	0.022203	0.100621	0.789431	-0.674804	0.0195212	staphylococcal nuclease homologue, putative, expressed
LOC_Os12g17600	1248.49	1945.46	1458.22	2553.59	1928.67	3566.35	1790.49	1676.44	2234.56	0.803766	0.0181948	0.0124384	0.975994	-0.791327	0.0057447	ribulose bisphosphate carboxylase small chain, chloroplast precursor, putative, expressed
LOC_Os12g19450	0.022862	0.025024	0	0.147088	0.213821	0.199029	0.046673	0.065695	0.016112	3.13607	0.00738342	0.937257	0.464412	-2.19881	0.01289	retrotransposon protein, putative, unclassified
LOC_Os12g22284	1.30093	1.88245	1.99918	3.39376	2.78329	3.1988	2.03929	1.31454	2.34692	0.870323	0.00477585	-0.143244	0.675662	-1.01357	9.40368e-05	white-brown complex homolog protein 11, putative, expressed
LOC_Os12g25350	0.055664	0	0.053249	0.4382	0.339044	0.414549	0.114217	0.016992	0.053319	3.33703	0.00791541	0.410548	0.784313	-2.92649	0.00567973	expressed protein
LOC_Os12g28137	5.81755	7.10511	5.14867	8.94114	10.6975	10.3456	5.84363	4.3055	5.38756	0.740587	0.0119035	-0.500014	0.0536463	-1.2406	1.24355e-07	ATPase 3, putative, expressed
LOC_Os12g28177	6.12639	7.42954	5.42337	9.65347	12.0855	10.7011	6.10715	4.86753	3.35598	0.783416	0.0324343	-0.684675	0.0237581	-1.46809	1.59391e-07	ATPase 3, putative, expressed
LOC_Os12g32290	6.78097	8.09445	3.93905	12.0684	16.9823	12.201	4.33378	4.87814	3.54202	1.13937	0.00329785	-0.842887	0.0148725	-1.98225	4.18337e-10	expressed protein
106 DEGs
LOC_Os01g01120	18.7942	30.8157	24.332	41.4499	32.2906	60.0398	38.6731	26.5831	46.8213	0.868384	0.0290868	0.318662	0.399071	-0.549721	0.126718	enolase-phosphatase E1, putative, expressed
LOC_Os01g09620	6.41992	8.29165	11.124	17.6765	17.4874	17.6827	16.2371	12.521	19.9246	1.04968	0.00454438	0.637144	0.0568193	-0.41254	0.273372	zinc finger/CCCH transcription factor, putative, expressed
LOC_Os01g12190	23.7407	24.3174	28.4004	40.7512	35.3138	35.8272	36.0747	33.0469	35.2084	0.563366	0.000911982	0.168427	0.336356	-0.394938	0.011678	expressed protein
LOC_Os01g27160	0.711794	0.765305	1.25272	1.96222	1.81074	1.58908	1.50553	1.34262	1.70576	0.992158	0.00147417	0.461317	0.122766	-0.530841	0.0760637	cullin, putative, expressed
LOC_Os01g28690	1.63669	1.4609	1.52634	2.27417	2.27642	2.32783	2.38591	1.93235	2.51402	0.578877	0.00212141	0.277413	0.121643	-0.301464	0.0944667	nucleoporin autopeptidase domain containing protein, expressed
LOC_Os01g43050	2.7132	2.98537	3.23902	4.43117	4.09769	3.94248	4.38566	4.40534	5.16756	0.494446	0.00189729	0.362611	0.0106606	-0.131834	0.457225	CENP-C1, putative, expressed
LOC_Os01g44390	23.9006	34.1834	28.8687	31.9771	56.546	83.3549	65.4692	54.4065	63.1425	0.925415	0.0270498	0.676131	0.0572437	-0.249284	0.581739	MYB family transcription factor, putative, expressed
LOC_Os01g45914	1.48727	4.95578	2.82589	35.9094	2.29611	87.7928	45.776	13.7618	3.85351	3.77844	0.0124973	2.50002	0.0602491	-1.27842	0.42024	expressed protein
LOC_Os01g57910	8.46958	10.8582	9.72662	16.4391	12.9604	15.6802	16.1464	19.641	13.2031	0.647848	0.00693819	0.475139	0.0236791	-0.17271	0.514184	KH domain containing protein, putative, expressed
LOC_Os01g59090	31.668	49.5175	37.6539	63.7279	48.6887	78.0808	61.6791	68.1771	68.8788	0.694143	0.0338732	0.461796	0.100076	-0.232347	0.491562	thylakoid lumenal 20 kDa protein, putative, expressed
LOC_Os02g12090	1.98452	3.4801	2.94909	5.50211	4.91235	4.68644	5.25999	4.88118	4.60492	0.851385	0.0054123	0.526947	0.0572437	-0.324438	0.284582	expressed protein
LOC_Os02g22084	0.937505	1.09587	0.94215	1.89966	1.52622	1.31012	1.58088	1.32854	1.65373	0.646442	0.0484502	0.323599	0.268687	-0.322843	0.289915	expressed protein
LOC_Os02g30630	48.1982	60.824	49.5475	75.9154	66.7954	83.1358	66.5673	72.6161	78.1876	0.505016	0.00294352	0.13997	0.425803	-0.365045	0.0182961	thiamine pyrophosphate enzyme, C-terminal TPP binding domain containing protein, expressed
LOC_Os02g42910	0.52411	0.488028	0.362878	0.657368	0.662744	0.688012	0.717942	0.690197	0.585138	0.55542	0.0486099	0.253041	0.322241	-0.302378	0.239731	expressed protein
LOC_Os02g44090	1.09229	2.8195	1.59808	3.09991	8.04266	5.75049	4.67329	4.46229	2.88524	1.62179	0.0076196	0.845515	0.130734	-0.776279	0.188077	zinc finger protein, putative, expressed
LOC_Os02g46120	0.144039	0.093583	0.028162	0.837642	0.707442	0.578256	0.306973	0.024029	0.707321	2.93994	0.0155365	1.60552	0.143488	-1.33442	0.257225	regulatory protein, putative, expressed
LOC_Os02g48880	1.04155	1.03988	1.54926	1.9184	1.65866	2.19222	1.61378	1.99964	2.20633	0.673297	0.0337181	0.389678	0.16098	-0.28362	0.358221	chloride transporter, chloride channel family, putative, expressed
LOC_Os02g49690	0	0	0	0.227242	0.079579	0.241825	0.157777	0	0.085751	7.40441	0.0495181	5.96923	0.0556362	-1.43518	0.704841	ACT domain-containing protein, putative, expressed
LOC_Os02g50250	0.059776	0.030185	0.060067	0.141045	0.397127	0.228116	0.133434	0.330718	0.15629	2.28309	0.0462241	1.69419	0.0796117	-0.588905	0.607165	expressed protein
LOC_Os02g51320	0	0.024013	0	0.314745	0.128192	0.17105	0.079945	0.057943	0.074699	4.66396	0.00378621	2.82515	0.0572823	-1.8388	0.161456	helix-loop-helix DNA-binding domain containing protein, expressed
LOC_Os03g04600	6.66405	7.30934	8.44638	10.5905	10.8481	9.84489	9.47373	8.84822	9.64992	0.494156	1.91363e-05	0.0395268	0.788768	-0.454629	1.41764e-05	expressed protein
LOC_Os03g08360	2.79699	3.22429	3.53588	5.36659	5.13073	9.08889	5.05802	3.96599	8.33642	1.04443	0.0076196	0.576254	0.106627	-0.468175	0.22476	3-ketoacyl-CoA synthase 10, putative, expressed
LOC_Os03g12730	0.103492	0.152184	0.109333	0.317777	0.354415	0.57593	0.257607	0.10506	0.374579	1.77822	0.00614607	0.725765	0.246445	-1.05246	0.0792716	receptor protein kinase CLAVATA1 precursor, putative, expressed
LOC_Os03g14580	4.49848	3.81158	3.93196	5.43317	6.09494	6.97434	5.86297	7.49579	7.29451	0.605351	0.00695443	0.472762	0.0152442	-0.132589	0.605318	expressed protein
LOC_Os03g14720	0.592928	0.789941	0.894169	1.14102	1.06706	1.55248	1.199	0.898324	1.25843	0.737443	0.0255606	0.279271	0.372991	-0.458172	0.124688	transcription initiation factor IIF, alpha subunit domain containing protein, expressed
LOC_Os03g17730	18.5236	26.4324	26.1191	34.2216	31.4745	33.868	31.1371	41.4523	35.9005	0.500637	0.0377863	0.331304	0.108594	-0.169333	0.494555	P-protein, putative, expressed
LOC_Os03g26350	0.041724	0.044787	0	0.219418	0.103068	0.186289	0.178012	0.111876	0.054147	2.52533	0.0400319	1.66721	0.115156	-0.858119	0.479931	transposon protein, putative, CACTA, En/Spm sub-class, expressed
LOC_Os03g29184	10.1373	8.4612	11.6028	12.3457	13.1372	18.4578	15.7287	14.0965	17.4438	0.552317	0.0316204	0.365477	0.0984714	-0.186839	0.479087	expressed protein
LOC_Os03g29240	10.0022	10.5748	10.7942	15.3938	13.8134	18.6711	13.3695	17.9896	16.6754	0.622155	0.00768012	0.3341	0.118433	-0.288056	0.208158	PDI, putative, expressed
LOC_Os03g47570	0.403422	0.609625	0.616019	1.30725	0.974498	1.51108	1.07417	0.674623	1.28035	1.23113	0.00798362	0.609597	0.158372	-0.621535	0.157713	retrotransposon protein, putative, unclassified, expressed
LOC_Os03g55460	0.146728	0.245096	0.149391	0.634278	0.341848	0.756895	0.445427	0.474716	0.574834	1.64725	0.0168424	1.14596	0.0581121	-0.501296	0.459097	expressed protein
LOC_Os03g55490	6.98129	6.50538	6.05407	9.25066	8.40866	9.57513	9.29388	9.64607	8.78711	0.493279	0.0213352	0.222585	0.26048	-0.270694	0.174551	casein kinase II subunit alpha-2, putative, expressed
LOC_Os03g55720	211.433	280.395	265.898	333.608	294.413	443.024	366.921	309.198	408.843	0.512191	0.0448932	0.237444	0.303586	-0.274747	0.244971	cytochrome b6f complex subunit, putative, expressed
LOC_Os03g58600	0.298559	0.24749	0.230322	0.465767	0.347321	0.476398	0.348734	0.398462	0.440169	0.740453	0.0495193	0.327035	0.343036	-0.413418	0.223901	PAZ domain containing protein, putative, expressed
LOC_Os04g13150	0.609905	0.736571	0.651123	0.885698	0.867336	1.21461	0.977276	1.00436	0.873989	0.579502	0.0164172	0.231517	0.315883	-0.347985	0.111322	OsFBX125 - F-box domain containing protein, expressed
LOC_Os04g20810	2.85685	3.55466	2.41713	4.3168	5.17107	4.67548	5.47067	4.27338	4.15915	0.687227	0.00716254	0.367919	0.117306	-0.319309	0.19966	receptor protein kinase, putative, expressed
LOC_Os04g33370	0	0	0	0.023257	0.115393	0.175551	0	0.012564	0.100917	7.38095	0.0351154	5.65634	0.0552027	-1.72461	0.607165	cytochrome P450, putative, expressed
LOC_Os04g34190	0.02261	0.009308	0.096166	0.22724	0.268778	0.14278	0.101966	0.089366	0.06568	2.3302	0.0123156	0.733885	0.433065	-1.59631	0.0525447	retrotransposon protein, putative, unclassified, expressed
LOC_Os04g40730	2.8333	3.72252	3.62474	4.48056	5.13596	7.14363	5.13672	4.18683	6.2536	0.730359	0.027794	0.332824	0.273954	-0.397535	0.196337	oxidoreductase, short chain dehydrogenase/reductase family, putative, expressed
LOC_Os04g47670	0.357224	0.265045	0.339189	1.16118	0.500316	1.31007	0.772521	0.747197	0.63609	1.62408	0.00180213	0.865378	0.0781999	-0.758698	0.127528	expressed protein
LOC_Os04g49130	0.038679	0.071442	0.049993	0.165616	0.240339	0.371256	0.133035	0.135144	0.160569	2.23798	0.00828698	1.10782	0.168455	-1.13016	0.12999	ubiquitin-conjugating enzyme, putative, expressed
LOC_Os04g51300	34.4184	51.5684	46.5942	76.2051	51.795	94.9022	72.563	70.1228	78.7419	0.763904	0.0276951	0.460316	0.129215	-0.303588	0.379596	peroxidase precursor, putative, expressed
LOC_Os04g52140	0.893997	0.87246	1.19522	1.6848	1.73645	1.89878	1.67464	1.34606	1.74071	0.859274	5.07213e-05	0.405614	0.0502477	-0.45366	0.0275434	protein kinase domain containing protein, expressed
LOC_Os04g52164	1.98774	2.68913	2.48639	3.80725	4.16674	5.61829	3.65303	2.72379	5.36428	0.934506	0.00570548	0.430037	0.177114	-0.504469	0.117188	transferase family protein, putative, expressed
LOC_Os05g11130	0.131053	0.195711	0.438976	0.860149	0.697877	0.686876	0.386216	0.556937	0.496717	1.55846	0.043946	0.623977	0.386629	-0.934483	0.178128	cytochrome P450, putative, expressed
LOC_Os05g13920	0.012875	0.006458	0.011513	0.069011	0.082574	0.094166	0.035764	0.02944	0.057911	2.86086	0.0345978	1.57425	0.192536	-1.28661	0.299675	retrotransposon protein, putative, unclassified, expressed
LOC_Os05g36240	0	0.104958	0.07945	0.66392	0.63939	0.635749	0.400956	0.184882	0.307053	3.37821	0.00216379	1.96535	0.0532559	-1.41286	0.191944	expressed protein
LOC_Os05g37050	1.7	1.1267	2.08112	2.15337	3.89424	4.92736	2.20679	4.59058	2.6182	1.16791	0.0385582	0.658946	0.185068	-0.508965	0.346421	MYB family transcription factor, putative, expressed
LOC_Os05g37340	0.045779	0.069503	0.096376	0.210101	0.154827	0.177831	0.147062	0.114853	0.191651	1.37475	0.00560989	0.823904	0.0701	-0.550847	0.24389	expressed protein
LOC_Os05g38230	0.469207	0.400595	0.442121	0.870039	0.893447	0.922621	0.72366	0.546291	1.40007	0.998981	0.0243989	0.704511	0.0644251	-0.29447	0.524678	oxidoreductase, aldo/keto reductase family protein, putative, expressed
LOC_Os05g44922	9.50791	10.6888	8.6882	14.863	13.9318	14.4506	12.6928	12.7118	12.3901	0.592266	9.58883e-05	0.11296	0.508243	-0.479306	0.000566036	6-phosphofructokinase, putative, expressed
LOC_Os06g01680	4.25046	9.41862	3.35381	23.4412	14.3136	20.5256	11.0464	10.1643	5.87559	1.72364	0.0361481	0.384255	0.646223	-1.33939	0.059441	expressed protein
LOC_Os06g03740	0.968474	1.39209	0.828145	1.92092	1.90744	1.99664	1.92949	1.50621	2.08817	0.875951	0.0377146	0.502889	0.17447	-0.373062	0.357431	folic acid binding protein, putative, expressed
LOC_Os06g04200	0.335152	0.12976	0.042385	0.639469	1.24453	0.726651	0.51025	0.36037	0.395238	2.47767	0.0163512	1.22958	0.193328	-1.24809	0.201872	starch synthase, putative, expressed
LOC_Os06g09220	0.082795	0.059386	0.070939	0.33234	0.245006	0.163711	0.132306	0.149334	0.184365	1.77096	0.00166959	0.812761	0.140195	-0.958196	0.0595574	cytochrome P450 72A1, putative, expressed
LOC_Os06g11720	0.337889	1.06389	0.466348	1.93891	1.88381	3.02966	1.11935	1.61883	1.95328	1.88267	0.0121502	1.04321	0.124766	-0.839459	0.253167	cytokinin-O-glucosyltransferase 2, putative, expressed
LOC_Os06g15370	3.08712	2.85959	2.35939	3.63796	5.22537	5.60354	4.51662	4.07762	5.29475	0.807034	0.00260586	0.457214	0.0645973	-0.34982	0.192025	peptide transporter PTR2, putative, expressed
LOC_Os06g16410	1.45207	1.66504	1.57607	2.17274	1.87959	2.53247	1.98396	1.75201	2.40357	0.501095	0.0234392	0.10572	0.645536	-0.395375	0.0383981	armadillo/beta-catenin repeat family protein, putative, expressed
LOC_Os06g18900	4.08497	4.69359	5.76659	7.32038	6.42897	6.78607	7.74094	8.36649	8.21039	0.512564	0.00553243	0.462723	0.0033929	-0.0498405	0.838527	cadmium tolerance factor, putative, expressed
LOC_Os06g20750	0	0.016253	0.018552	0.266783	0.189791	0.183152	0.086316	0.043314	0.054964	4.16065	0.00965266	2.09586	0.160467	-2.06479	0.159818	transposon protein, putative, unclassified, expressed
LOC_Os06g37150	1.13281	1.46849	1.11291	1.99775	2.67987	3.97531	1.9288	2.07486	2.69736	1.22789	0.0250936	0.56841	0.256637	-0.659484	0.196805	L-ascorbate oxidase precursor, putative, expressed
LOC_Os06g44050	0.364208	0.550135	0.466524	0.800019	0.85477	1.11586	0.818774	0.520652	0.982826	1.01164	0.0104348	0.4648	0.211035	-0.546838	0.139262	methyladenine glycosylase, putative, expressed
LOC_Os06g44900	0.041177	0.052458	0.046923	0.099212	0.205042	0.216908	0.094769	0.072464	0.132182	1.85723	0.0186806	0.781837	0.302727	-1.07539	0.119138	leaf senescence related protein, putative, expressed
LOC_Os06g45020	3.05464	3.67978	3.62826	5.15259	4.1426	6.69252	4.00893	4.15357	5.84979	0.638569	0.0419055	0.153806	0.625839	-0.484763	0.0736123	STRUBBELIG-RECEPTOR FAMILY 3 precursor, putative, expressed
LOC_Os06g49840	7.74583	9.82787	7.61067	11.3551	12.509	14.2799	14.5907	12.3675	12.6976	0.609133	0.000495777	0.373318	0.0210192	-0.235815	0.191144	OsMADS16 - MADS-box family gene with MIKCc type-box, expressed
LOC_Os07g06990	11.7434	8.51007	8.81303	14.5704	11.4344	15.3571	17.2093	16.9894	15.121	0.510994	0.0394384	0.460026	0.0232571	-0.0509673	0.868674	expressed protein
LOC_Os07g11280	1.26911	0.916975	0.402371	4.03071	1.46623	1.78905	1.63701	1.61501	1.75995	1.52454	0.0376898	0.682666	0.308168	-0.841875	0.213168	pentatricopeptide containing protein, putative, expressed
LOC_Os07g33420	0.144009	0.228961	0.291419	0.420242	0.473988	0.392261	0.338897	0.289707	0.490512	0.960105	0.0322102	0.471218	0.247574	-0.488887	0.233773	hydroxylase, putative, expressed
LOC_Os07g34830	0.36249	0.491505	0.622537	0.90953	0.946659	1.17787	0.556992	1.10013	1.13383	1.05194	0.0126161	0.640353	0.0892897	-0.411586	0.328926	ankyrin repeat family protein, putative, expressed
LOC_Os07g43316	2.98248	3.22696	3.84115	4.43568	5.0583	5.2965	4.45029	3.8927	5.3428	0.573147	0.00280546	0.1675	0.395463	-0.405647	0.0202707	SAP domain-containing protein, putative, expressed
LOC_Os07g47040	4.41598	4.58285	3.79144	6.77889	5.45212	7.06426	6.7674	7.09807	4.71722	0.605704	0.0381503	0.253934	0.346598	-0.35177	0.18624	expressed protein
LOC_Os08g04250	0.017867	0.092859	0	0.267087	0.361955	0.617534	0.25806	0.163896	0.16765	3.47682	0.0192841	2.10716	0.109798	-1.36966	0.339773	cysteine-rich repeat secretory protein 55 precursor, putative, expressed
LOC_Os08g04560	1.23803	1.09491	1.83488	2.1769	2.58146	5.28439	2.96952	1.88423	3.80955	1.27866	0.0126137	0.77367	0.0908646	-0.504985	0.327421	decarboxylase, putative, expressed
LOC_Os08g10310	0.052823	0.134377	0.086119	0.203678	0.253971	0.356119	0.185078	0.148324	0.375121	1.5661	0.0168424	1.0548	0.0658857	-0.511298	0.448644	SHR5-receptor-like kinase, putative, expressed
LOC_Os08g14360	0.012734	0.010358	0.020291	0.104294	0.15151	0.146047	0.238355	0.036733	0.008498	3.11906	0.0409055	2.33339	0.0701136	-0.785672	0.602233	expressed protein
LOC_Os08g15590	0	0.010694	0.015858	0.287582	0.381709	0.247914	0.011178	0	0.159255	4.86241	0.0259966	2.16053	0.287422	-2.70188	0.156707	Leucine rich repeat N-terminal domain containing protein, putative, expressed
LOC_Os08g34650	0.042075	0.064936	0.0853	0.14133	0.182576	0.252008	0.072042	0.129267	0.158413	1.5666	0.0143497	0.601612	0.332132	-0.964992	0.0934691	receptor-like protein kinase precursor, putative, expressed
LOC_Os08g36970	0.038172	0.089653	0.030341	0.229288	0.159385	0.324583	0.04264	0.14593	0.182298	2.0571	0.0418692	0.845631	0.376568	-1.21147	0.163794	expressed protein
LOC_Os09g17930	0.198288	0.331155	0.127016	1.06424	0.732337	0.579231	0.458044	0.977176	0.128371	1.85496	0.0400319	0.962054	0.232214	-0.892904	0.293381	transposon protein, putative, CACTA, En/Spm sub-class, expressed
LOC_Os09g27940	2.35399	2.80726	4.61431	3.73193	8.80719	7.38736	5.1031	4.65806	6.54679	1.04628	0.0203322	0.548187	0.177754	-0.498098	0.249901	aspartic proteinase nepenthesin-1 precursor, putative, expressed
LOC_Os09g33460	0.065265	0.117003	0.163901	0.350746	0.303568	0.381826	0.336732	0.148152	0.280749	1.56539	0.0028971	0.842301	0.0881475	-0.723085	0.148454	double-stranded RNA binding motif containing protein, expressed
LOC_Os09g36860	4.03378	4.19025	3.75135	6.04344	5.06099	5.94071	6.09023	4.64675	4.78324	0.51985	0.0249085	0.0915415	0.71036	-0.428309	0.030218	acyl carrier protein, putative, expressed
LOC_Os09g38150	0.093048	0.126149	0.120587	0.335564	0.352352	0.250799	0.252764	0.09892	0.248288	1.4531	0.0187266	0.514143	0.397741	-0.938957	0.0829349	expressed protein
LOC_Os10g02720	0.487863	0.31334	0.314298	0.97018	1.20057	0.522112	0.913335	0.796475	0.514904	1.2217	0.01529	0.708444	0.117329	-0.513256	0.298568	OsWAK99 - OsWAK receptor-like protein kinase, expressed
LOC_Os10g02840	0	0	0	0.16669	0.206839	0.424331	0	0	0.133847	8.12088	0.0436916	5.23815	0.130486	-2.88273	0.432469	O-methyltransferase, putative, expressed
LOC_Os10g25090	0.633975	0.918399	0.804007	1.48532	1.31779	1.72248	0.921947	0.980043	1.60375	0.954476	0.0130578	0.290322	0.451044	-0.664154	0.0538064	STRUBBELIG-RECEPTOR FAMILY 6 precursor, putative, expressed
LOC_Os10g25850	0.116435	0.02864	0	0.236245	0.358149	0.420916	0.065086	0.219186	0.212751	2.78147	0.0450068	1.48582	0.230156	-1.29565	0.302373	nuclear transcription factor Y subunit, putative, expressed
LOC_Os10g30670	0.018322	0.011504	0	0.333213	0.486756	0.148686	0	0.087994	0.126161	4.84306	0.00286173	2.41662	0.120399	-2.42643	0.0727093	transposon protein, putative, CACTA, En/Spm sub-class, expressed
LOC_Os10g34230	1.16993	1.2482	1.4247	1.91447	2.59975	2.25192	1.94267	2.05723	2.93319	0.827845	0.0141753	0.569992	0.0531764	-0.257853	0.471725	cytokinin dehydrogenase precursor, putative, expressed
LOC_Os10g35010	25.3596	28.6984	27.2059	40.5602	33.7471	42.9792	38.6682	38.7441	35.6903	0.542411	0.00012905	0.19685	0.168586	-0.34556	0.0102682	ATTIC110/TIC110, putative, expressed
LOC_Os10g37180	263.371	321.316	263.879	413.31	335.527	505.673	365.498	325.872	435.955	0.576361	0.0179456	0.127988	0.612673	-0.448374	0.0357005	glycine cleavage system H protein, putative, expressed
LOC_Os10g38140	4.38366	5.30248	5.52126	8.37356	7.03909	10.3714	6.79334	8.00279	8.91832	0.775015	0.000260182	0.360949	0.0793958	-0.414066	0.0445884	glutathione S-transferase, putative, expressed
LOC_Os11g04267	0	0	0	0.243167	0.111868	0.219889	0.024579	0.034915	0	7.77149	0.00210625	4.23898	0.0773491	-3.53251	0.076651	expressed protein
LOC_Os11g11256	0.049965	0.043102	0.034074	0.083743	0.140817	0.115427	0.103647	0.124631	0.089239	1.43241	0.0351488	1.0366	0.0755783	-0.395813	0.54635	expressed protein
LOC_Os11g14544	32.7289	20.1803	33.777	58.4085	62.5778	63.6701	55.5601	51.8436	54.2558	1.09499	0.0123156	0.583962	0.141876	-0.511029	0.230322	expressed protein
LOC_Os11g15624	0.030635	0.041082	0.036526	0.79941	0	1.99615	1.32913	0.029422	0.127795	4.63904	0.0386843	3.44819	0.0681666	-1.19085	0.613481	expressed protein
LOC_Os11g24610	0.34742	0.216404	0.33724	0.652165	0.483507	0.615399	0.623327	0.758309	0.397725	0.96804	0.0459295	0.703459	0.0859649	-0.264581	0.595447	60S ribosomal protein L38, putative, expressed
LOC_Os11g29380	1.00596	0.889291	0.991327	1.49865	1.54503	1.38747	1.57409	1.4564	1.70201	0.630162	0.00128918	0.431749	0.0148781	-0.198413	0.339696	MCM2 - Putative minichromosome maintenance MCM complex subunit 2, expressed
LOC_Os11g31190	3.44171	2.96369	2.59182	4.17614	5.77256	5.31565	4.41101	3.58036	4.87296	0.76974	0.0137408	0.231587	0.45896	-0.538152	0.0543962	nodulin MtN3 family protein, putative, expressed
LOC_Os11g31500	0.005084	0	0	0.050427	0.020431	0.059184	0.011359	0.024765	0	4.64861	0.0171266	2.56608	0.14887	-2.08252	0.2011	ATP binding protein, putative, expressed
LOC_Os11g44970	0.905403	0.790839	1.05044	1.76467	1.52011	1.97502	1.59137	1.10277	2.05466	0.951323	0.00241788	0.508106	0.0824723	-0.443217	0.151144	NBS-LRR disease resistance protein, putative, expressed
LOC_Os12g12990	0.358929	0.352349	0.347179	0.512213	0.481	0.507317	0.423322	0.487031	0.516784	0.509944	0.0479593	0.145135	0.56868	-0.364809	0.0955203	transposon protein, putative, CACTA, En/Spm sub-class, expressed
LOC_Os12g13120	11.1196	12.7195	7.49618	17.6614	14.6126	15.6236	15.7852	13.0451	16.4484	0.622316	0.0280102	0.246473	0.353588	-0.375844	0.145243	histidine triad family protein, putative, expressed
LOC_Os12g19381	217.641	98.0887	120.289	571.929	300.416	296.962	221.857	339.607	228.713	1.43668	0.00875809	0.574071	0.274342	-0.862612	0.0906959	ribulose bisphosphate carboxylase small chain, chloroplast precursor, putative, expressed
LOC_Os12g30000	0.106823	0.064359	0.121295	0.195661	0.54041	0.624957	0.289547	0.167104	0.236262	2.2109	0.00254038	0.957153	0.182318	-1.25374	0.0576437	expressed protein
LOC_Os12g37780	0.903558	1.16959	1.12612	1.73158	1.65485	1.78425	1.48627	1.61742	2.14896	0.705607	0.000780787	0.434337	0.0249997	-0.27127	0.205453	tetratricopeptide repeat domain containing protein, expressed
29 DEGs
LOC_Os01g08140	0	0	0	0.465826	0.064681	0.622564	0.048048	0.041901	0.122432	0.237421	0.035436	0.133866	0.010325	-2.76065	0.044087	phototropic-responsive NPH3 family protein, putative, expressed
LOC_Os01g09860	0.210794	0.310105	0.271905	0.691528	0.592623	0.572082	0.537116	0.394345	0.542627	0.279004	0.267212	0.205359	0.0226255	-0.626575	0.0189617	retrotransposon protein, putative, unclassified, expressed
LOC_Os01g39450	0.011125	0.005543	0	0.0947	0.057014	0.133574	0.03328	0.025915	0.042407	0.008657	0.026861	0.038679	0.0342522	-1.75237	0.0466058	transposon protein, putative, CACTA, En/Spm sub-class, expressed
LOC_Os01g50820	1.08509	1.7335	1.36659	6.97818	11.5852	11.2591	4.71292	6.47632	6.95844	0.896696	0.763098	0.978487	2.82839e-12	-1.00677	0.000262198	transporter, major facilitator family, putative, expressed
LOC_Os01g63380	0	0.031528	0	0.668269	0.470978	0.476252	0.176536	0.199614	0.338377	0.199237	0.220691	0.205822	2.51887e-07	-1.47125	0.0330573	transposon protein, putative, unclassified, expressed
LOC_Os01g69200	0.185907	0.283923	0.262807	0.661886	0.908177	1.06555	0.525769	0.49907	0.659167	0.441547	0.230146	0.501464	0.0203673	-0.932998	0.0165528	regulatory protein, putative, expressed
LOC_Os02g40430	0.003376	0	0.006178	0.512312	0.502189	0.147817	0.161745	0	0.030239	0.225745	0.169998	0.351512	0.0123186	-2.87442	0.0488739	HEAT repeat family protein, putative, expressed
LOC_Os03g14630	0	0	0	1.54347	0.224336	0.449007	0.118851	0.243894	0.056024	0.044051	0.364305	0.298434	0.00060447	-2.70249	0.0341238	LTPL106 - Protease inhibitor/seed storage/LTP family protein precursor, expressed
LOC_Os03g25090	0.192761	0.480283	0.24445	1.52849	1.68756	1.43871	0.988884	0.913784	0.742742	1.18231	0.65898	1.4842	0.0358442	-1.11304	0.0297705	expressed protein
LOC_Os03g48560	0.061057	0.051555	0.020367	0.639026	0.484516	0.867658	0.429571	0.210678	0.333023	0.073466	0.084506	0.113203	2.29837e-06	-1.32453	0.00752047	N-acetylglucosaminyltransferase, putative, expressed
LOC_Os03g48626	9.86724	13.4519	13.4132	22.3604	27.0556	34.181	24.8527	21.0226	23.436	14.3543	18.739	16.847	0.00246924	-0.561353	0.0114284	expressed protein
LOC_Os05g43930	0.289151	0.775064	0.811296	4.72079	3.60154	8.54491	2.51936	1.59215	2.03194	0.389841	0.617509	0.655715	0.00371815	-1.74735	0.000292007	O-methyltransferase, putative, expressed
LOC_Os06g03520	2.11598	3.46372	3.60755	16.8724	12.475	15.0069	9.4684	7.45324	12.2927	2.1155	1.97608	2.87191	9.46975e-07	-0.898695	0.00251304	DUF581 domain containing protein, expressed
LOC_Os06g28630	9.93868	28.2713	13.467	253.369	438.687	339.466	183.048	173.65	190.659	20.474	23.6949	18.2007	1.16584e-18	-1.20427	0.00193024	expressed protein
LOC_Os07g30330	0.211107	0.308231	0.128004	6.93767	8.70992	9.52025	3.60259	2.17235	5.14319	0.05561	0.146491	0.16546	5.7265e-18	-1.49803	0.00105347	cytokinin-O-glucosyltransferase 2, putative, expressed
LOC_Os07g47700	3.61954	4.48393	3.88929	7.16551	7.73849	10.9892	7.47101	6.22108	8.82259	6.88896	7.74527	7.97968	0.00459813	-0.494201	0.0341346	NAD dependent epimerase/dehydratase family domain containing protein, expressed
LOC_Os08g02300	0.548189	0.530804	0.726804	1.72667	1.86539	2.18242	1.44139	1.05495	1.13279	0.735998	0.615551	0.595583	0.00148423	-0.961704	8.26551e-06	no apical meristem protein, putative, expressed
LOC_Os08g06470	0.144956	0.106967	0.106572	0.699205	1.03905	0.482788	0.199489	0.504697	0.595617	0.62493	0.508559	0.521137	0.00130213	-1.03357	0.0289902	transmembrane 9 superfamily member, putative, expressed
LOC_Os08g32540	0.544473	0.453023	0.563044	3.0335	3.34471	3.45394	2.67061	2.86818	2.6636	0.59902	0.41551	0.663113	1.55015e-28	-0.552604	0.0032812	cyclin, putative, expressed
LOC_Os08g39240	0.019261	0.012582	0.022355	1.84439	0.892143	2.01139	0.526318	0.419995	0.650656	0.007694	0.032718	0.03945	1.82708e-15	-1.93815	6.84988e-05	OsWAK76 - OsWAK receptor-like cytoplasmic kinase OsWAK-RLCK, expressed
LOC_Os09g19229	0.623493	1.31286	1.51627	6.82151	2.73022	7.23243	2.28064	1.81036	4.90373	5.05137	3.99837	5.52053	0.0435363	-1.20004	0.0296102	protein kinase domain containing protein, expressed
LOC_Os09g25610	0.478215	1.01307	0.773962	4.21452	7.1077	7.61378	4.41323	4.48272	5.47836	4.82373	5.31651	4.97685	2.98592e-15	-0.686962	0.0441513	class I glutamine amidotransferase, putative, expressed
LOC_Os11g19240	3.21534	4.51232	4.38056	17.3961	36.6948	30.9287	18.347	15.843	17.0866	11.29	12.8774	6.34497	1.13744e-07	-1.01779	0.00530997	transmembrane amino acid transporter protein, putative, expressed
LOC_Os11g25260	4.04972	9.22879	9.17743	41.3188	42.8409	37.6435	21.6107	16.9467	33.5657	2.86819	3.03138	6.13044	0.00078089	-1.05168	0.0174573	nucleoside-triphosphatase, putative, expressed
LOC_Os11g31850	0	0	0	0.793342	0.549982	0.660871	0.258592	0.317147	0.149903	0	0	0	3.20689e-06	-1.75392	0.0181423	expressed protein
LOC_Os11g32980	0	0	0	0.659928	0.819751	0.783215	0.297635	0.160647	0.209735	0	0	0	2.07025e-09	-2.05032	4.12592e-06	transposon protein, putative, unclassified, expressed
LOC_Os12g02320	378.344	495.229	487.717	963.76	1030.34	1559.33	960.242	883.944	1204.16	1040.36	1118.94	903.826	0.000177506	-0.513527	0.0473522	LTPL12 - Protease inhibitor/seed storage/LTP family protein precursor, expressed
LOC_Os12g02340	76.2025	123.994	108.42	265.781	255.314	400.352	198.259	207.359	264.447	308.391	301.453	216.897	0.00309528	-0.749599	0.0107331	LTPL14 - Protease inhibitor/seed storage/LTP family protein precursor, expressed
LOC_Os12g02760	0.76857	0.895121	0.836444	1.79711	2.01509	1.7409	1.46437	1.5568	1.65992	0.918068	1.47987	1.13549	0.0133602	-0.537657	0.0318982	DUF567 domain containing protein, putative, expressed
IPA1 Down-regulated DEGs
339 DEGs
LOC_Os01g01660	6.56591	7.65719	3.44846	1.59455	0.330705	1.0099	2.61819	5.52683	27.6796	-2.56955	0.0112132	0.727034	0.476632	3.29658	7.25779e-05	isoflavone reductase, putative, expressed
LOC_Os01g01720	24.1267	23.96	23.6656	4.7669	4.58707	4.60935	24.8233	24.8375	23.0784	-2.34918	7.30439e-66	-0.26085	0.102812	2.08833	1.10027e-53	pex14, putative, expressed
LOC_Os01g01760	1.93073	2.63676	2.44447	1.46925	1.59308	1.37918	3.6551	3.82423	4.79193	-0.642529	0.00808969	0.526772	0.00879666	1.1693	6.84076e-10	expressed protein
LOC_Os01g02910	0.132491	0.262976	0.131704	0.02833	0.010103	0.073424	0.301229	0.15678	0.296082	-2.2059	0.0123355	0.235501	0.806244	2.4414	0.000857633	glycosyltransferase, putative, expressed
LOC_Os01g03690	0.897103	1.73249	1.05072	0.60575	0.54471	0.554973	1.19962	1.86588	1.52776	-1.096	0.00839382	0.0388264	0.940757	1.13483	0.0012893	TKL_IRAK_DUF26-lg.1 - DUF26 kinases have homology to DUF26 containing loci, expressed
LOC_Os01g04460	1.59027	1.11702	1.60441	0.69528	0.753664	0.675143	3.66711	6.34124	3.39796	-1.00759	0.00559805	1.35657	3.8016e-06	2.36416	1.01059e-16	Ser/Thr protein kinase, putative, expressed
LOC_Os01g04950	28.2817	21.3251	24.4703	13.0994	19.1837	15.175	45.0733	58.1368	41.3792	-0.613782	0.0123108	0.69014	0.000607854	1.30392	8.95259e-12	peptide transporter PTR2, putative, expressed
LOC_Os01g05260	0.481887	1.2453	0.156394	0.056854	0.107931	0.102297	1.34161	4.78502	0.482035	-2.76205	0.0184436	1.51941	0.123293	4.28146	3.39947e-06	expressed protein
LOC_Os01g06310	28.081	17.4372	19.3378	0.769394	2.27088	1.94435	30.4719	7.9144	2.53163	-3.69424	0.00592446	-0.942748	0.496944	2.75149	0.0224225	glycine-rich cell wall structural protein precursor, putative, expressed
LOC_Os01g06900	0.492258	0.890346	0	0	0	0	0	0	0.674702	-24.3657	1.20906e-06	-1.33249	0.835103	23.0332	5.83908e-07	verticillium wilt disease resistance protein Ve2, putative, expressed
LOC_Os01g08000	1.08967	0.915968	1.21467	0.604068	0.676082	0.567689	1.52101	1.63727	1.91313	-0.784277	0.00508716	0.37428	0.13872	1.15856	2.94356e-07	fibronectin type 3 and ankyrin repeat domains 1 protein, putative, expressed
LOC_Os01g08270	17.9899	17.0691	20.9454	10.7261	3.66631	5.94621	32.815	37.1018	28.8996	-1.31682	0.00556086	0.506084	0.271565	1.8229	3.16415e-06	aminotransferase, classes I and II, domain containing protein, expressed
LOC_Os01g11340	2.11571	2.74841	2.98048	1.00429	1.53351	1.36809	2.42865	2.00912	2.56395	-0.99453	0.000108572	-0.444206	0.0752875	0.550324	0.0280092	cytochrome P450, putative, expressed
LOC_Os01g14510	2.47261	2.17853	2.74958	1.37143	1.2798	2.09411	3.57714	3.27729	4.36781	-0.628345	0.0430764	0.318833	0.244898	0.947178	7.68387e-05	BRASSINOSTEROID INSENSITIVE 1 precursor, putative, expressed
LOC_Os01g14590	5.68489	4.0131	5.62937	3.38787	2.57773	3.0003	10.8308	10.5387	9.36253	-0.759938	0.0042375	0.722996	0.00132708	1.48293	3.16401e-12	pathogen-related protein, putative, expressed
LOC_Os01g16850	0	0.125812	0	0	0	0	0	0.102789	0	-22.1408	1.62356e-05	-0.567448	0.934319	21.5734	3.36982e-06	retrotransposon protein, putative, unclassified, expressed
LOC_Os01g17214	38.3515	43.0212	32.668	23.0628	28.7637	18.2301	52.6521	51.6047	44.3805	-0.691969	0.00934807	0.101366	0.73163	0.793335	0.000360082	major facilitator superfamily antiporter, putative, expressed
LOC_Os01g18400	1.93541	1.62155	2.25671	0.621416	0.983546	0.84194	3.347	3.60891	4.14321	-1.235	3.87369e-06	0.653728	0.00857147	1.88873	4.40917e-16	CHIT10 - Chitinase family protein precursor, expressed
LOC_Os01g18584	41.4991	29.4918	33.5303	7.59029	15.6229	9.21589	31.7801	44.0014	26.0637	-1.68128	0.000162697	-0.317888	0.524495	1.3634	0.000834402	WRKY9, expressed
LOC_Os01g19330	0.671936	3.20095	1.33022	0.187979	0.405753	0.383781	2.27135	1.67423	2.75474	-2.39791	0.000184615	0.0846743	0.92006	2.48258	1.21295e-05	MYB family transcription factor, putative, expressed
LOC_Os01g22910	0.095386	0.116973	0.041638	0	0.016105	0.028588	1.17387	1.44869	0.672318	-2.43734	0.00735269	3.37766	4.3463e-09	5.815	1.73881e-17	retrotransposon protein, putative, unclassified, expressed
LOC_Os01g27120	0.620569	0.82881	0.742286	0.335507	0.384381	0.224754	0.683107	0.65014	1.06369	-1.1977	0.00254195	-0.1556	0.723969	1.0421	0.00291426	expressed protein
LOC_Os01g28450	109.251	142.329	144.765	18.4002	41.8338	50.9018	319.473	135.126	222.845	-1.8263	0.00281729	0.493825	0.437214	2.32012	6.61852e-06	SCP-like extracellular protein, expressed
LOC_Os01g29280	0.161721	0.735065	0.52713	0.125809	0.166719	0.118797	0.805349	0.780597	0.484936	-1.78648	0.0124319	0.257468	0.73445	2.04395	0.000534767	expressed protein
LOC_Os01g36294	22.1185	10.4558	12.1093	3.42785	3.04139	2.01922	13.3693	16.7802	12.7161	-2.38573	6.54489e-13	-0.343899	0.385352	2.04183	1.32156e-10	cytochrome P450, putative, expressed
LOC_Os01g36970	0.107209	0.174797	0.071602	0.023261	0.04218	0.028294	0.267279	0.145497	0.322444	-1.89749	0.0024822	0.769684	0.163858	2.66718	2.21653e-07	expressed protein
LOC_Os01g37750	7.27577	6.60538	6.80811	2.55862	4.95666	2.94096	18.9114	24.6673	14.1508	-0.975879	0.00836889	1.20082	7.117e-05	2.1767	5.65178e-14	glutathione S-transferase, putative, expressed
LOC_Os01g40499	2.29673	2.07309	2.80983	1.21647	1.8193	1.52079	3.34114	3.45839	4.21564	-0.644898	0.00757542	0.337143	0.1257	0.982042	4.89046e-07	S-locus lectin protein kinase family protein, putative, expressed
LOC_Os01g40870	29.8265	23.6605	25.3163	10.5158	13.494	7.65041	30.9348	44.844	26.1161	-1.30475	2.1811e-05	0.0906033	0.818071	1.39535	3.85084e-07	aldehyde dehydrogenase, putative, expressed
LOC_Os01g42380	4.76475	5.03226	6.05658	3.36555	3.58335	4.02308	7.05857	5.84903	7.34874	-0.518209	0.00146847	0.0734757	0.692723	0.591685	2.27881e-05	pleiotropic drug resistance protein, putative, expressed
LOC_Os01g42410	1.95642	1.51121	2.8338	0.645597	1.49911	0.875671	7.10855	8.40448	6.37079	-1.05056	0.0141556	1.51838	8.63153e-06	2.56894	5.94301e-15	pleiotropic drug resistance protein, putative, expressed
LOC_Os01g43750	6.79378	7.21219	5.5868	1.97188	3.41485	2.4787	20.526	42.3543	15.9903	-1.30824	0.00309061	1.73001	2.42651e-06	3.03825	8.91387e-18	cytochrome P450 72A1, putative, expressed
LOC_Os01g45250	23.2313	24.071	34.6112	10.0494	14.4063	11.2525	30.6849	35.4281	28.2337	-1.18531	9.01889e-05	-0.0740504	0.848891	1.11126	4.55018e-05	DUF1645 domain containing protein, putative, expressed
LOC_Os01g45830	1.76062	1.45857	1.82139	0.844391	1.1749	1.13528	28.1524	35.4801	29.0478	-0.665688	0.00145195	3.9185	3.22887e-135	4.58418	3.9527e-181	sulfate transporter, putative, expressed
LOC_Os01g46120	4.67717	3.46172	6.49076	1.74152	2.864	1.99535	3.89133	4.01338	5.09639	-1.13778	0.00117765	-0.474171	0.16248	0.663611	0.0472171	GDSL-like lipase/acylhydrolase, putative, expressed
LOC_Os01g52320	0.197826	0.278508	0.39872	0.059136	0.05984	0.042664	0.226839	0.162069	0.123062	-2.41869	7.17375e-05	-1.04122	0.0619166	1.37747	0.0217582	NB-ARC domain containing protein, expressed
LOC_Os01g53040	0.732196	0.630023	1.24058	0.170105	0.29447	0.222753	1.92412	3.7774	1.60004	-1.90561	0.000819326	1.21248	0.0173055	3.11809	4.59368e-11	WRKY14, expressed
LOC_Os01g53420	4.69541	4.35153	5.68895	2.84517	3.9851	3.22082	6.52245	7.78914	6.60095	-0.539749	0.0304289	0.226334	0.324659	0.766083	9.2534e-05	anthocyanidin 5,3-O-glucosyltransferase, putative, expressed
LOC_Os01g56240	0.165131	3.41204	0.405954	0.041545	0.289039	0.224264	0.769887	1.9658	1.25945	-2.78943	0.0436958	-0.275972	0.854205	2.51346	0.0300343	OsSAUR2 - Auxin-responsive SAUR gene family member, expressed
LOC_Os01g56310	1.67845	2.07964	0	0	0	0	0	2.89415	1.77089	-10.7138	0.0359355	0.0247388	0.996573	10.7386	0.0109335	radical SAM enzyme, putative, expressed
LOC_Os01g57240	3.61279	3.7012	3.74056	2.41144	2.28808	2.75974	3.95914	4.90221	4.09159	-0.55516	0.0143774	-0.0514102	0.8432	0.50375	0.00954293	expressed protein
LOC_Os01g57730	0.8613	1.15948	0.717333	0.467076	0.387248	0.628486	1.1612	0.942463	0.797824	-0.869767	0.0220911	-0.196227	0.611087	0.673539	0.0417731	peroxidase precursor, putative, expressed
LOC_Os01g58140	17.6271	34.16	18.2872	9.61872	10.043	10.5986	19.2771	21.3815	21.0522	-1.1992	0.00151788	-0.463591	0.211937	0.735608	0.0391752	expressed protein
LOC_Os01g58150	3.21867	4.2324	4.22446	1.23487	1.68842	1.57075	2.80484	4.58014	2.7557	-1.36386	2.08571e-05	-0.480373	0.13653	0.883484	0.00383132	expressed protein
LOC_Os01g58280	22.4737	23.386	38.3768	8.37378	10.529	7.37897	49.2504	58.5807	52.3214	-1.66595	2.69734e-11	0.649237	0.0113817	2.31519	1.29076e-23	OsSub8 - Putative Subtilisin homologue, expressed
LOC_Os01g59180	0.965731	0.664416	0.860518	0.264992	0.382973	0.199915	1.20731	0.816281	0.843603	-1.54274	0.000121332	-0.0787702	0.879191	1.46397	4.77291e-05	OsFBX27 - F-box domain containing protein, expressed
LOC_Os01g62230	40.6383	37.6322	33.6534	24.7876	27.4627	26.9231	51.6379	49.3701	48.2544	-0.489181	1.26015e-05	0.13348	0.260077	0.622662	2.84817e-10	Core histone H2A/H2B/H3/H4 domain containing protein, putative, expressed
LOC_Os01g64440	27.5257	33.9445	30.4022	14.4146	18.3782	19.1017	26.6651	35.8192	27.5199	-0.813162	0.00044732	-0.309184	0.178598	0.503978	0.0216274	expressed protein
LOC_Os01g65680	23.8213	21.9488	25.6308	10.7656	17.8275	16.9606	24.8366	35.7229	25.9685	-0.639231	0.0467791	-0.00254096	0.994574	0.63669	0.0159322	4,5-DOPA dioxygenase extradiol, putative, expressed
LOC_Os01g66760	0.550202	0.385599	0.403898	0.248403	0.214064	0.208005	0.426707	0.39797	0.575523	-0.988165	0.00582328	-0.21912	0.547729	0.769044	0.0157007	inactive receptor kinase At2g26730 precursor, putative, expressed
LOC_Os01g70200	3.41109	2.91044	3.49551	1.14329	2.19912	1.52068	4.1717	3.86885	2.68796	-1.0043	0.006421	-0.151554	0.71075	0.852747	0.00839882	exostosin family domain containing protein, expressed
LOC_Os01g70490	0.202256	0	0	0	0	0	1.81493	0.00035	0.358228	-21.654	2.73734e-05	3.12288	0.589573	24.7769	6.2478e-08	potassium transporter, putative, expressed
LOC_Os01g70770	12.6876	13.4256	17.6645	7.31062	10.9961	11.2084	19.4709	17.2419	16.8541	-0.557222	0.0397189	0.0126758	0.968853	0.569898	0.0104108	glutathione S-transferase, putative, expressed
LOC_Os01g71180	1.56842	0.909571	1.22769	0.772105	0.6479	0.50031	1.8745	2.12532	2.38336	-0.936124	0.00466865	0.500182	0.0967385	1.43631	9.7083e-08	pentatricopeptide repeat protein PPR1106-17, putative, expressed
LOC_Os02g05910	1.56896	1.30678	1.30143	0.829032	1.21424	0.775905	1.52859	1.74521	1.73203	-0.558822	0.0437223	-0.0216927	0.946493	0.53713	0.0189138	phytosulfokine receptor precursor, putative, expressed
LOC_Os02g05950	1.79669	1.16444	1.33363	0.928868	0.972344	0.773045	4.24663	4.48025	4.06794	-0.673239	0.005472	1.29205	1.15824e-11	1.96529	9.17393e-26	phytosulfokine receptor precursor, putative, expressed
LOC_Os02g06200	9.73726	8.7409	8.07298	5.41194	6.63356	5.02637	12.9631	17.1352	13.6555	-0.626879	0.0140826	0.439109	0.0476206	1.06599	1.32251e-07	phytosulfokine receptor precursor, putative, expressed
LOC_Os02g07110	11.1681	14.2887	8.32716	4.10742	5.32152	3.77361	12.858	13.9441	9.45039	-1.34592	3.02315e-05	-0.179373	0.638319	1.16655	7.47249e-05	OsSAUR6 - Auxin-responsive SAUR gene family member, expressed
LOC_Os02g09050	23.7159	20.8507	29.0998	12.8197	14.575	11.6327	30.4098	33.3839	30.2191	-0.903241	0.00151012	0.0722582	0.834892	0.975499	7.25639e-05	expressed protein
LOC_Os02g09490	132.123	88.6172	120.593	16.9168	48.6664	24.2887	106.313	141.406	99.4588	-1.91929	9.13957e-05	-0.256037	0.65837	1.66325	0.000192831	dehydrogenase, putative, expressed
LOC_Os02g09810	1.90238	1.48138	1.25534	0.200079	0.482886	0.394672	1.95195	1.41368	1.51925	-2.08601	1.58152e-06	-0.209929	0.69243	1.87608	2.84805e-06	amino acid transporter, putative, expressed
LOC_Os02g10900	7.87155	7.40521	8.03806	5.4308	5.40462	4.9162	11.1628	12.5699	10.5398	-0.553179	1.26015e-05	0.275678	0.0238144	0.828857	5.46795e-14	NB-ARC domain containing protein, expressed
LOC_Os02g11070	9.78478	13.97	8.61758	4.526	6.59595	6.76469	15.5649	17.8505	12.1535	-0.846759	0.0126292	0.213276	0.539739	1.06004	0.000142222	3-ketoacyl-CoA synthase, putative, expressed
LOC_Os02g11920	1.13972	0.495144	0.738536	0.123362	0.283006	0.167108	1.9188	2.41727	3.50854	-1.97286	0.013193	1.42128	0.0134916	3.39414	2.444e-08	hypothetical protein
LOC_Os02g21090	0.536315	0.508576	0.622612	0.231117	0.221507	0.287373	0.620493	0.464869	0.54861	-0.994444	0.000237442	-0.199796	0.49159	0.794649	0.00127879	CPuORF33 - conserved peptide uORF-containing transcript, expressed
LOC_Os02g24100	4.10595	3.99249	6.76452	3.32905	2.68674	3.26546	5.17943	5.70078	6.79095	-0.660444	0.0467009	-0.0275948	0.943123	0.632849	0.0207836	expressed protein
LOC_Os02g26670	4.29779	3.51947	3.62094	0.503546	1.7049	0.760922	2.75741	3.55749	2.18732	-1.93847	0.00040761	-0.708034	0.19494	1.23044	0.017608	F-box/Kelch-repeat protein, putative, expressed
LOC_Os02g28830	0.900974	8.63741	8.94582	1.05665	1.22625	0.794208	6.84381	0.895051	5.11019	-2.56628	0.00778058	-0.799442	0.407114	1.76683	0.0437677	tetratricopeptide repeat domain containing protein, expressed
LOC_Os02g34410	0.14106	0.344811	0.310072	0.048554	0.071107	0.137977	0.249417	0.18437	0.362027	-1.60882	0.0271143	-0.283353	0.700092	1.32547	0.0340603	U-box domain-containing protein, putative, expressed
LOC_Os02g35530	0.135135	0.166931	0.051807	0	0.019458	0.027606	0.423574	0.484941	0.334552	-2.91085	0.00074031	1.51664	0.0100141	4.4275	3.56299e-10	OsFBK8 - F-box domain and kelch repeat containing protein, expressed
LOC_Os02g39140	1.80381	1.54171	1.72084	0.954668	1.31837	1.17622	2.47835	2.08636	2.94097	-0.542149	0.0462275	0.285137	0.228277	0.827286	6.97638e-05	helix-loop-helix DNA-binding domain containing protein, expressed
LOC_Os02g40130	19.332	20.3093	28.6491	14.1213	13.0703	14.6467	33.3316	29.6847	32.2388	-0.692096	0.000290872	0.201558	0.309507	0.893653	5.74562e-08	leucine-rich, putative, expressed
LOC_Os02g40180	15.3525	15.7026	20.5545	10.921	11.5316	8.28532	22.8858	22.4224	20.1602	-0.733331	0.00554453	0.0644337	0.836678	0.797765	0.000369934	receptor-like protein kinase 5 precursor, putative, expressed
LOC_Os02g40200	8.90154	8.19157	10.6699	4.7106	6.26711	4.86203	13.1208	14.9224	12.1191	-0.797848	0.000934132	0.253537	0.301563	1.05139	2.93155e-07	receptor-like protein kinase precursor, putative, expressed
LOC_Os02g41590	57.4821	56.0264	65.2723	27.1096	41.0798	30.0305	59.1782	67.7644	52.107	-0.85341	0.000878222	-0.277039	0.287422	0.576371	0.0156643	kinase, pfkB family, putative, expressed
LOC_Os02g41670	0.236771	0.688493	0.352885	0.071149	0.221101	0.109203	1.21072	0.805976	0.417116	-1.6577	0.0345978	0.652512	0.365114	2.31021	0.000176044	phenylalanine ammonia-lyase, putative, expressed
LOC_Os02g42430	2.69949	1.7191	1.95005	0.454374	0.789713	1.30859	3.30557	3.71724	5.73388	-1.3052	0.0116493	0.71594	0.119478	2.02114	9.80853e-07	GEM, putative, expressed
LOC_Os02g42990	4.76621	6.5457	4.76397	2.75059	3.93512	1.7792	9.4711	9.96416	7.24202	-0.913556	0.0208509	0.450345	0.207907	1.3639	1.27763e-05	OsSAUR11 - Auxin-responsive SAUR gene family member, expressed
LOC_Os02g45520	15.2225	13.3634	12.3813	8.36062	9.58734	4.932	17.3825	15.164	16.7305	-0.83464	0.00834754	-0.0175879	0.965441	0.817052	0.00253008	uncharacterized membrane protein, putative, expressed
LOC_Os02g47760	0	1.71235	0.00768	0	0	0	1.74598	3.00284	3.60171	-24.2499	8.46332e-19	1.99746	0.518926	26.2474	1.14232e-23	AAA-type ATPase family protein, putative, expressed
LOC_Os02g50730	1.93075	3.79932	1.91747	1.07581	1.5577	1.30609	2.56068	3.26306	2.18571	-0.946034	0.0183504	-0.213094	0.605958	0.73294	0.0371213	metalloendoproteinase 1 precursor, putative, expressed
LOC_Os02g55600	16.5955	19.9228	21.2241	12.4675	12.3362	14.5409	27.767	31.1165	28.9691	-0.540006	0.000175921	0.32627	0.0145298	0.866276	1.32821e-12	expressed protein
LOC_Os02g55970	1.94649	2.49653	1.62573	1.38755	1.19995	1.05288	2.22567	2.21593	2.40513	-0.724329	0.00689997	-0.108209	0.715693	0.616121	0.00869071	ANTH, putative, expressed
LOC_Os02g56334	0.115593	0.094963	3.76186	0.074148	0.115803	0.079308	0.092357	2.0214	4.11705	-3.8357	0.0196081	0.374843	0.839656	4.21054	0.00193765	OsWAK18b - OsWAK short gene, expressed
LOC_Os02g58150	26.943	32.0629	34.7548	19.9317	24.6682	20.5293	47.0793	41.1667	38.4488	-0.513203	0.00919141	0.155398	0.431719	0.668601	3.62095e-05	expressed protein
LOC_Os03g03790	1.84209	2.17655	2.52128	1.20649	1.28262	1.59843	3.96147	2.76594	3.99255	-0.664731	0.0101471	0.432514	0.0559218	1.09724	9.835e-08	AMP-binding domain containing protein, expressed
LOC_Os03g04370	5.96047	12.1393	6.24582	3.46121	4.12594	3.74183	8.02273	9.09646	7.69639	-1.09172	0.00264558	-0.252852	0.510756	0.838865	0.0105346	protein-methionine-S-oxide reductase, putative, expressed
LOC_Os03g05900	1.17214	0.705455	1.02469	0.087313	0.170361	0.063648	0.884427	1.524	0.847135	-3.14708	7.22773e-08	-0.121785	0.876122	3.0253	2.14197e-08	expressed protein
LOC_Os03g06139	14.4394	14.0794	11.2335	9.10162	8.70293	9.57654	17.7962	14.3585	17.3101	-0.527106	0.0035423	0.0327193	0.883326	0.559825	0.000298359	ABC-2 type transporter domain containing protein, expressed
LOC_Os03g08170	8.7118	6.34805	11.4606	1.92069	3.79094	2.78744	5.99066	8.18808	7.25229	-1.63123	0.000743295	-0.586449	0.224889	1.04478	0.0213982	protein kinase APK1B, chloroplast precursor, putative, expressed
LOC_Os03g08460	2.8447	2.39149	2.62794	0.806524	1.60533	1.10078	4.02651	5.79456	3.76756	-1.1526	0.00595058	0.508964	0.195322	1.66156	1.22341e-06	AP2 domain containing protein, expressed
LOC_Os03g11180	2.26864	3.32219	2.93349	0.640844	1.01046	0.846603	2.40532	3.19387	2.35473	-1.751	5.38709e-07	-0.377544	0.314886	1.37345	2.87168e-05	cysteine proteinase inhibitor 6 precursor, putative, expressed
LOC_Os03g14980	48.2615	50.3996	48.9704	23.2864	18.053	21.4704	50.6623	63.4484	57.9342	-1.21346	5.28118e-17	-0.0493312	0.810432	1.16413	4.66941e-17	lissencephaly type-1-like homology motif, putative, expressed
LOC_Os03g15340	0.133071	0.284634	0.55491	0	0	0.056614	0.185561	0.518089	0.034723	-4.07564	0.0260237	-0.661822	0.712123	3.41381	0.0299827	plastocyanin-like domain containing protein, putative, expressed
LOC_Os03g19270	0.044357	0.431719	0.169373	0.022629	0.031509	0.037743	0.138448	0.062151	0.390824	-2.72635	0.0422838	-0.457965	0.730442	2.26839	0.047257	universal stress protein domain containing protein, putative, expressed
LOC_Os03g19740	2.00394	2.35942	2.01821	1.13771	1.03447	1.51844	3.46712	2.97363	3.43281	-0.773465	0.00789234	0.34424	0.186168	1.11771	1.48547e-06	expressed protein
LOC_Os03g20290	0.251631	0.412201	0.164248	0.041258	0.153596	0.048671	0.516467	0.677596	0.363181	-1.75476	0.0365273	0.626311	0.412867	2.38107	0.000293338	aspartic proteinase nepenthesin-1 precursor, putative, expressed
LOC_Os03g21030	5.13068	7.64916	4.41386	1.74093	2.68668	1.78346	10.9684	12.4072	7.91838	-1.45914	4.90434e-05	0.583979	0.101503	2.04312	6.08959e-11	no apical meristem protein, putative, expressed
LOC_Os03g24880	0.661238	0.588052	2.46644	0.097508	0.540826	0.092004	2.17149	0.892704	0.679982	-2.32995	0.0361481	-0.260839	0.830151	2.06911	0.027279	PPR repeat containing protein, expressed
LOC_Os03g24940	7.46915	7.02317	8.77678	3.39261	4.91894	3.91181	12.2269	20.4184	11.1956	-0.916058	0.00395674	0.634301	0.0245126	1.55036	2.01436e-09	proline-rich family protein, putative, expressed
LOC_Os03g25150	8.42026	7.49811	11.7635	2.02491	4.01647	2.6	7.3078	10.26	8.25955	-1.66926	0.00250813	-0.37866	0.520394	1.2906	0.00960619	transposon protein, putative, unclassified, expressed
LOC_Os03g29850	54.701	49.6856	66.9463	22.5508	37.0486	36.6416	64.8287	60.0863	90.0342	-0.822314	0.013403	0.0456318	0.910579	0.867946	0.00188485	metal cation transporter, putative, expressed
LOC_Os03g41675	0.074027	0.104865	0.072544	0.013301	6.4e-05	0.007639	0.080093	0.325899	0.437526	-3.17793	0.0488549	1.4351	0.23972	4.61303	0.000184604	expressed protein
LOC_Os03g45980	0.466809	0.424697	0.755843	0.263107	0.3167	0.256008	0.719532	0.765365	0.492156	-0.95603	0.0257928	-0.00745482	0.988371	0.948575	0.00756507	expressed protein
LOC_Os03g47260	0.020636	0.185635	0.329214	0.018672	0.024214	0.041626	0.631938	0.266001	0.268614	-2.48712	0.0409302	0.83192	0.427823	3.31904	0.000461992	expressed protein
LOC_Os03g47470	2.13953	2.10563	2.91776	1.23734	1.51084	1.491	2.65789	2.3405	2.43097	-0.742195	0.000374693	-0.225077	0.290455	0.517118	0.00767507	STE_PAK_Ste20_STLK.4 - STE kinases include homologs to sterile 7, sterile 11 and sterile 20 from yeast, expressed
LOC_Os03g55776	25.0523	88.5201	16.8991	14.2183	19.6452	16.676	403.975	331.729	356.772	-1.35796	0.0441514	2.78487	3.23213e-08	4.14283	3.54838e-17	expressed protein
LOC_Os03g56580	12.2231	7.04691	10.3455	1.80595	2.38172	1.47235	8.22749	11.5551	7.9159	-2.3755	4.89532e-10	-0.377657	0.399694	1.99785	3.67641e-08	no apical meristem protein, putative, expressed
LOC_Os03g58300	1.57583	1.15295	1.27809	0.274919	0.462667	0.260391	4.01443	3.09447	0.780533	-1.99177	0.00150849	0.700324	0.255037	2.6921	3.44844e-07	indole-3-glycerol phosphate lyase, chloroplast precursor, putative, expressed
LOC_Os03g60200	0.182201	0.120877	0.146734	0.089406	0.085298	0.087876	0.99763	0.646631	0.887156	-0.775148	0.0468588	2.19928	1.20889e-17	2.97443	1.29481e-29	pentatricopeptide, putative, expressed
LOC_Os03g60509	36.2825	39.0499	53.0714	18.6898	21.1021	24.877	54.3167	56.3482	64.1746	-0.973248	9.25768e-07	0.168211	0.461261	1.14146	1.65321e-10	expressed protein
LOC_Os03g60570	0.027923	4.44496	0.464873	0.100703	0.150047	0.071278	1.30547	0.408017	0.699279	-3.90236	0.00660275	-1.30751	0.350162	2.59485	0.0488384	ZOS3-22 - C2H2 zinc finger protein, expressed
LOC_Os03g63320	0.982605	1.04779	1.29314	0.700307	0.439249	0.723029	1.4452	1.31172	1.70767	-0.817669	0.0404495	0.143863	0.724394	0.961531	0.0024883	SAM domain containing protein, putative, expressed
LOC_Os04g01874	1.35621	1.10555	2.02365	0.069595	0.166374	0.082389	1.92149	2.0748	1.54722	-3.79118	6.64758e-13	0.0279881	0.971417	3.81917	1.95589e-14	protein kinase, putative, expressed
LOC_Os04g03180	2.35185	2.11853	3.27761	1.44094	1.49672	1.4361	3.59918	3.24339	4.70846	-0.811059	0.00117765	0.295692	0.231686	1.10675	1.55404e-07	disease resistance protein, putative, expressed
LOC_Os04g03830	1.92321	1.92272	3.80395	1.29556	1.36491	1.08431	2.82216	3.50134	2.5069	-1.01335	0.0167774	-0.0681946	0.892159	0.945154	0.00873305	OsWAK29 - OsWAK receptor-like protein kinase, expressed
LOC_Os04g08630	0.750255	0.431384	1.72294	0	0	0	0	1.99914	1.04293	-22.647	8.80694e-15	-0.217479	0.95647	22.4295	6.56613e-16	expressed protein
LOC_Os04g09260	1.04027	0.764132	1.10482	0.446823	0.305827	0.515516	0.956813	0.852503	0.700007	-1.18072	0.000650283	-0.490657	0.14051	0.690062	0.0377163	transferase family protein, putative, expressed
LOC_Os04g10530	1.22608	1.13215	2.05478	0.633314	0.941747	0.8431	7.69972	8.50275	7.24377	-0.852677	0.00863755	2.13132	7.31436e-18	2.984	7.29103e-34	amidase, putative, expressed
LOC_Os04g11780	0.576495	0.600138	0.949977	0.194393	0.44028	0.148771	0.758488	0.901018	0.710095	-1.42794	0.0462275	-0.122033	0.878001	1.30591	0.0287526	resistance protein LR10, putative, expressed
LOC_Os04g15690	26.76	21.3877	38.6332	10.672	17.1366	19.956	41.5776	61.2565	48.9578	-0.850697	0.0245208	0.528125	0.10914	1.37882	2.99583e-06	DSBA-like thioredoxin domain containing protein, expressed
LOC_Os04g26870	0.08387	0.195384	0.367851	0.063573	0.05174	0	1.05009	0.610501	1.06817	-2.42244	0.0462275	1.80234	0.0612414	4.22478	3.95329e-06	oxidoreductase, aldo/keto reductase family protein, putative, expressed
LOC_Os04g27010	0.815677	0.497846	0.495454	0.22065	0.180603	0.123068	3.00411	3.4282	1.71499	-1.7622	0.00713455	1.87606	6.79763e-05	3.63825	2.90603e-13	hypothetical protein
LOC_Os04g30250	7.59206	7.02599	8.91668	4.15165	0.99986	4.64571	10.4651	7.15762	11.3912	-1.2435	0.0477912	0.0189815	0.979087	1.26249	0.0141134	wall-associated receptor kinase-like 5 precursor, putative, expressed
LOC_Os04g33390	2.73584	3.23135	3.65948	1.09885	2.17317	2.04907	5.97663	4.50758	5.00161	-0.844333	0.0112825	0.406801	0.183606	1.25113	3.06371e-06	prephenate dehydratase domain containing protein, expressed
LOC_Os04g33710	0.970108	0.823971	0.484329	0.152031	0.396687	0.378047	1.05335	0.697359	0.716724	-1.29654	0.0448932	-0.170633	0.802237	1.12591	0.0383878	expressed protein
LOC_Os04g34140	7.01092	8.93122	7.94672	4.14607	6.15226	6.24077	13.9045	16.2651	15.8318	-0.520511	0.0447702	0.664882	0.000966375	1.18539	6.81241e-10	U-box protein CMPG1, putative, expressed
LOC_Os04g34590	0.01581	0.087979	0.056552	0	0	0.013453	0.167427	0.088396	0.236581	-3.32017	0.0394392	1.24255	0.304401	4.56272	0.000259324	UPF0496 protein 2, putative, expressed
LOC_Os04g35130	2.18654	2.45747	2.82952	1.14415	0.936901	1.39125	2.39731	2.71902	2.06131	-1.08969	1.00014e-06	-0.335073	0.145458	0.754615	0.000371724	expressed protein
LOC_Os04g35810	0.97458	0.734168	1.0541	0.148293	0.284007	0.187183	1.63448	2.33368	1.22711	-2.13998	0.000744097	0.62927	0.305785	2.76925	2.55013e-07	expressed protein
LOC_Os04g37490	14.5192	11.6296	10.2368	2.88744	7.32983	3.60596	16.8308	38.0801	10.545	-1.39101	0.0249289	0.567871	0.32598	1.95888	6.66845e-05	oxidoreductase, aldo/keto reductase family protein, putative, expressed
LOC_Os04g37550	12.4126	10.2357	13.8628	4.33037	6.76232	5.24258	11.9668	14.9291	11.9168	-1.14992	0.00040761	-0.191461	0.603771	0.958458	0.00114492	aspartic proteinase nepenthesin-2 precursor, putative, expressed
LOC_Os04g37670	5.19068	4.62845	5.57277	2.5441	3.56378	2.74739	7.15646	7.94212	5.5379	-0.786434	0.000383921	0.143917	0.559277	0.930351	1.24449e-06	steroid nuclear receptor, ligand-binding, putative, expressed
LOC_Os04g38560	0.175603	0.240157	0.194501	0.033922	0.0506	0.057724	0.223928	0.077419	0.235704	-2.05907	0.00500615	-0.470153	0.522486	1.58892	0.0156357	pectinesterase, putative, expressed
LOC_Os04g39320	13.3176	9.30992	22.2752	2.99711	7.71081	7.46432	19.0254	18.2655	26.0318	-1.29249	0.0342047	0.227801	0.72221	1.5203	0.00201813	expressed protein
LOC_Os04g41110	0.64953	0.643307	0.721035	0.478329	0.478506	0.447847	1.39396	1.133	1.47307	-0.502217	0.0362627	0.708881	8.35898e-05	1.2111	3.8042e-12	Rad21 / Rec8 like protein, putative, expressed
LOC_Os04g41860	4.62592	3.78775	3.82776	1.14731	1.52877	0.932691	4.62568	4.90589	3.31035	-1.75001	4.00429e-05	-0.211821	0.675636	1.53819	7.40037e-05	expressed protein
LOC_Os04g41970	1.32287	1.24161	1.9098	0.65439	0.545168	0.635728	1.64926	1.17927	1.46909	-1.26807	0.000123829	-0.335971	0.333822	0.932099	0.00240939	endoglucanase, putative, expressed
LOC_Os04g43550	14.4846	12.1287	17.564	7.69606	8.07791	7.92249	16.2814	14.3535	16.5634	-0.885337	5.91368e-06	-0.184452	0.395981	0.700885	0.000115929	MazG nucleotide pyrophosphohydrolase domain containing protein, expressed
LOC_Os04g43840	0.046077	0	0.082268	0	0	0	0.704414	0.291457	0.801786	-5.55416	0.00623144	3.48021	0.00152569	9.03436	2.01689e-08	possible lysine decarboxylase domain containing protein, expressed
LOC_Os04g44300	19.3331	35.1619	37.3559	11.2381	14.1907	10.5345	24.1111	63.7404	46.889	-1.33784	0.00935208	0.276541	0.613603	1.61438	0.000157527	transposon protein, putative, unclassified, expressed
LOC_Os04g44430	0	1.24775	0	0	0	0	3.57172	2.72719	0	-23.9796	1.92709e-06	2.06395	0.73565	26.0436	1.10386e-08	transporter, major facilitator family, putative, expressed
LOC_Os04g44530	11.7463	9.51329	11.1808	7.58422	7.7995	7.39653	15.9201	11.1235	12.12	-0.523926	0.0129411	-0.0149142	0.954097	0.509012	0.00452615	expressed protein
LOC_Os04g44750	5.09654	5.69541	4.51981	2.81998	3.33962	2.9974	6.49753	8.02535	5.79521	-0.731195	0.000123829	0.127527	0.553579	0.858722	2.71042e-07	transporter family protein, putative, expressed
LOC_Os04g45900	48.6272	45.9704	49.8692	14.7668	26.8049	22.7979	55.929	51.2071	65.1893	-1.15771	2.49888e-06	-0.0272599	0.938329	1.13045	4.79882e-07	transposon protein, putative, unclassified, expressed
LOC_Os04g48490	0.015181	0.030562	0.0181	0	0	0	0.330285	0.088632	0.094596	-5.10114	0.00989778	2.72718	0.00700714	7.82832	4.25962e-07	fasciclin-like arabinogalactan protein, putative, expressed
LOC_Os04g53850	3.75892	3.09885	4.65818	1.901	2.51314	2.55282	5.40922	5.94571	7.20785	-0.713041	0.0189928	0.407421	0.129236	1.12046	2.8873e-06	leucoanthocyanidin reductase, putative, expressed
LOC_Os04g54200	8.16522	7.71853	7.28315	3.15085	4.5636	3.44195	11.457	12.4269	9.0396	-1.05215	1.40541e-07	0.221574	0.31894	1.27372	1.87106e-12	diacylglycerol kinase, putative, expressed
LOC_Os04g54800	8.50721	6.50838	8.19941	3.98468	4.15345	2.9529	9.82966	12.152	8.44692	-1.03879	0.0105044	0.118346	0.799196	1.15713	0.000657225	shikimate kinase, putative, expressed
LOC_Os04g55640	2.74641	2.18221	2.30469	1.0446	1.61901	1.47164	13.2309	17.2511	14.4193	-0.797504	0.000722574	2.3509	1.45937e-36	3.14841	5.31526e-64	plant-specific domain TIGR01627 family protein, expressed
LOC_Os04g55720	36.8128	27.7204	35.4908	21.137	22.73	20.971	67.9382	93.6134	59.3357	-0.612718	0.0180065	0.847081	3.99211e-05	1.4598	1.62957e-13	D-3-phosphoglycerate dehydrogenase, chloroplast precursor, putative, expressed
LOC_Os04g55930	26.5005	26.5561	21.5523	19.338	18.0619	12.292	42.5835	46.906	46.666	-0.573836	0.0240646	0.585515	0.00461323	1.15935	2.46401e-09	expressed protein
LOC_Os04g56700	0.036421	0.073322	0.065137	0	0.01631	0	0.633797	0.473063	0.274404	-3.14579	0.0207032	2.66904	0.00141095	5.81484	1.44666e-08	naringenin,2-oxoglutarate 3-dioxygenase, putative, expressed
LOC_Os04g57650	0.114685	0.257972	0.362315	0	0.022791	0	0.084711	0.086765	0.146175	-4.71237	3.93447e-05	-1.4501	0.0948326	3.26227	0.00288674	expressed protein
LOC_Os04g57819	1.61565	1.83269	0.371464	0.300587	0.320246	0.340147	1.86173	0.31834	1.87571	-1.92599	0.0280833	-0.219282	0.820444	1.70671	0.0215612	DHHC zinc finger domain containing protein, expressed
LOC_Os04g58090	0.578329	1.04959	0.468236	0.182275	0.402435	0.229062	1.69945	1.39819	1.24127	-1.36057	0.0123312	0.766674	0.104726	2.12725	7.89119e-07	harpin-induced protein 1 domain containing protein, expressed
LOC_Os04g58734	0.213328	0.094068	0.178294	0	0	0	0.210958	0.148006	0.303782	-7.36508	9.32512e-06	0.132638	0.913868	7.49772	5.48553e-07	expressed protein
LOC_Os05g10620	0.931426	0.763828	0.720778	0.457828	0.500437	0.295027	0.738781	1.01672	0.716709	-0.93855	0.0140879	-0.245853	0.520447	0.692697	0.0414715	no apical meristem protein, putative, expressed
LOC_Os05g14820	0.037209	0.037516	0.128537	0	0	0	0.28568	0.126412	0.409899	-6.52483	0.000442627	1.68761	0.126445	8.21244	2.22087e-07	transmembrane amino acid transporter protein, putative, expressed
LOC_Os05g16640	1.00329	0.571088	0.543404	0.409166	0.481233	0.387576	3.11792	3.31553	3.00459	-0.722238	0.0476947	1.86876	8.37993e-13	2.59099	1.31167e-23	DUF630/DUF632 domains containing protein, putative, expressed
LOC_Os05g17604	1.7375	0.703148	1.80395	0.49733	0.504259	0.421051	2.81742	3.04132	2.15264	-1.35119	0.00560867	0.519702	0.269275	1.87089	3.13185e-06	SHR5-receptor-like kinase, putative, expressed
LOC_Os05g24780	1.66426	2.20392	0.837037	0.026943	0.106873	0	1.43765	0.811683	1.22774	-5.13842	2.23756e-08	-0.718045	0.472361	4.42038	2.9777e-07	OsCML21 - Calmodulin-related calcium sensor protein, expressed
LOC_Os05g30430	0.902067	0.719171	0.797264	0.436443	0.382471	0.500216	0.95668	0.772964	1.07171	-0.861245	0.00258809	-0.0552937	0.872971	0.805951	0.00119489	expressed protein
LOC_Os05g31740	2.61373	2.08815	2.80716	1.32517	1.81967	1.69787	3.62553	3.26427	3.34987	-0.62167	0.00271952	0.166687	0.434179	0.788357	5.66241e-06	cytochrome P450 86A2, putative, expressed
LOC_Os05g32610	0.659434	0.467474	0.577969	0.139862	0.309795	0.383046	1.36576	1.83029	2.20421	-1.02501	0.0285932	1.37955	0.000151106	2.40456	6.79802e-12	required to maintain repression 1, putative, expressed
LOC_Os05g33320	0.114288	0.665148	0.00622	0.000547	0.000502	0.000182	0.814209	0.469034	0.000814	-5.4156	0.0494457	0.428562	0.877231	5.84416	0.00883227	expressed protein
LOC_Os05g33460	1.9566	1.8037	1.98035	1.05922	0.849644	1.2511	3.64997	4.15031	4.41734	-0.848797	2.80046e-05	0.806774	4.70887e-06	1.65557	2.92551e-22	mTERF domain containing protein, expressed
LOC_Os05g35290	19.734	24.1457	21.2718	3.24087	11.1853	4.91324	14.5834	19.3757	11.8619	-1.74593	0.000405606	-0.786564	0.100098	0.959367	0.0449987	phenylalanine ammonia-lyase, putative, expressed
LOC_Os05g35420	1.18891	0.926857	1.17077	0.449561	0.413097	0.587416	1.92545	1.16598	0.825094	-1.15464	0.037613	-0.0296956	0.963032	1.12495	0.0137212	expressed protein
LOC_Os05g37520	5.50644	6.41173	5.08476	2.69851	3.62536	3.4444	33.7751	34.8418	31.6587	-0.789715	0.00297009	2.2786	1.48406e-27	3.06831	2.61002e-49	expressed protein
LOC_Os05g39350	3.07243	3.74676	4.64625	1.23042	1.90804	1.9573	3.38193	3.17403	3.95183	-1.15849	0.000374693	-0.405134	0.215851	0.753355	0.0139638	PMR5, putative, expressed
LOC_Os05g41440	65.5543	52.4997	64.9026	28.4973	43.4821	34.5979	69.8223	76.0111	68.729	-0.769453	0.00238441	-0.0489996	0.876122	0.720453	0.00117301	cytochrome P450, putative, expressed
LOC_Os05g42070	0.125441	0.205888	0.400495	0	0	0.058806	0.519887	0.199444	0.163069	-3.59202	0.0131031	0.0026067	0.998906	3.59463	0.00330124	UDP-glucose flavonoid-O-glucosyltransferase, putative, expressed
LOC_Os05g45210	5.75701	5.51011	6.9532	2.31915	3.41563	2.79395	5.82583	5.75302	5.46576	-1.08553	1.02926e-06	-0.376778	0.0988211	0.708751	0.00088963	respiratory burst oxidase, putative, expressed
LOC_Os05g45410	13.1192	16.9061	10.0012	5.74671	7.3571	6.62387	20.6323	15.8588	10.0486	-1.01111	0.00442543	-0.0622545	0.886865	0.948855	0.00210548	HSF-type DNA-binding domain containing protein, expressed
LOC_Os05g45860	0.292908	0.310405	0.305596	0.167845	0.224119	0.176593	1.07008	1.25314	1.12304	-0.671082	0.0101916	1.63957	4.781e-20	2.31065	3.42648e-36	glucan endo-1,3-beta-glucosidase precursor, putative, expressed
LOC_Os05g47650	13.0655	10.3545	15.9922	6.23835	10.1938	7.2305	20.9022	22.8122	19.9299	-0.725356	0.0416431	0.411969	0.185243	1.13733	3.48775e-05	B3 DNA binding domain containing protein, expressed
LOC_Os05g48210	45.31	55.3778	53.6694	22.123	27.4696	24.5456	50.2459	63.0748	51.7259	-1.046	3.31663e-06	-0.182761	0.479078	0.863242	3.54382e-05	expressed protein
LOC_Os05g48770	0.559177	0.349271	0.568618	0.202006	0.292983	0.215944	0.8371	0.595251	0.565837	-1.0332	0.0489087	0.152445	0.775661	1.18564	0.0043937	expressed protein
LOC_Os05g50100	29.1272	32.1443	23.8962	9.72229	19.0219	13.3763	26.5253	29.1997	25.6354	-1.00831	0.000313699	-0.34742	0.219812	0.660887	0.0120514	expressed protein
LOC_Os05g51610	1.27674	1.22069	1.38384	0.8332	0.730194	0.953551	3.85581	3.94571	3.37129	-0.61176	0.0123156	1.24513	2.27341e-11	1.85689	4.63621e-24	sodium/calcium exchanger protein, putative, expressed
LOC_Os05g51690	24.5147	23.6898	13.8706	14.2892	12.9757	10.1039	29.9093	29.3227	30.2138	-0.715271	0.0203013	0.235287	0.433087	0.950558	0.000124889	CCT motif family protein, expressed
LOC_Os06g02830	0.937936	1.46696	1.71758	0.534114	0.615981	0.411638	1.59559	1.65839	1.50814	-1.38267	4.34789e-05	-0.0693055	0.875357	1.31336	1.65217e-05	expressed protein
LOC_Os06g03390	0.481648	0.522155	0.49107	0.128945	0.128085	0.243584	0.657679	0.313727	0.557376	-1.5528	0.00707904	-0.259435	0.662399	1.29336	0.0106693	expressed protein
LOC_Os06g03890	0.899538	0.774038	1.2782	0.432566	0.308974	0.53822	1.11042	1.11059	1.63765	-1.1629	0.0126282	0.111404	0.828096	1.2743	0.000951551	alpha-L-fucosidase 3 precursor, putative, expressed
LOC_Os06g05700	84.0284	68.6847	88.7915	38.2213	45.7965	35.5675	82.0794	96.8962	79.652	-1.00233	7.99159e-05	-0.181252	0.528113	0.821077	0.00042472	cysteine synthase, putative, expressed
LOC_Os06g06980	60.2561	58.9769	79.827	30.3526	45.8605	42.2313	74.4895	78.7798	73.5946	-0.739758	0.00537799	-0.0875557	0.774683	0.652202	0.00498269	caffeoyl-CoA O-methyltransferase, putative, expressed
LOC_Os06g07200	13.3606	12.2288	15.5888	8.61975	9.76953	7.75074	47.4988	59.3646	42.5616	-0.642864	0.00140435	1.58041	1.55601e-22	2.22327	7.2832e-44	syntaxin, putative, expressed
LOC_Os06g08460	2.55769	3.23473	2.54425	1.06029	2.24593	1.74643	7.40198	7.82877	8.26684	-0.71583	0.0322047	1.21177	1.73983e-06	1.9276	5.09696e-15	exo70 exocyst complex subunit, putative, expressed
LOC_Os06g08880	1.21612	0	1.11968	0	0	0	0.031567	0.388921	0.038877	-11.282	0.0059595	-2.61652	0.507052	8.66547	0.0181005	glutamate receptor 2.7 precursor, putative, expressed
LOC_Os06g11800	18.5585	20.3663	21.7358	8.62785	11.8238	9.49197	20.5483	19.1175	21.5768	-1.00713	3.83936e-09	-0.266596	0.147256	0.740531	5.87808e-06	annexin, putative, expressed
LOC_Os06g13200	0.03263	0.030177	0.066754	0	0	0	0.302716	0.116234	0.219958	-6.09621	0.00673272	1.95504	0.200972	8.05125	1.17782e-05	proton-dependent oligopeptide transport, putative, expressed
LOC_Os06g16250	0.498945	0.537468	0.644346	0.17652	0.30199	0.179431	0.580335	0.497781	0.753302	-1.3404	0.0116805	-0.153828	0.796326	1.18657	0.00972844	expressed protein
LOC_Os06g18820	7.83066	7.30936	7.51002	2.93842	4.65448	2.34017	8.589	9.26821	8.94081	-1.19067	0.000962968	-0.0654143	0.886642	1.12525	0.000411829	serine threonine kinase, putative, expressed
LOC_Os06g21820	56.4746	34.5167	52.1606	18.6784	27.1027	12.8208	45.4953	44.6605	46.402	-1.27817	0.00087367	-0.349797	0.383753	0.928373	0.00855684	jasmonate O-methyltransferase, putative, expressed
LOC_Os06g26234	3.81776	3.534	4.07143	3.14717	2.72071	1.86588	18.8318	18.171	18.0617	-0.550669	0.0255594	1.98841	3.38576e-28	2.53908	1.66126e-45	1,4-alpha-glucan-branching enzyme, putative, expressed
LOC_Os06g27900	0.389676	0.621391	0	0	0	0	0	0	0.823912	-23.973	1.93472e-06	-0.59441	0.931001	23.3786	3.82567e-07	transposon protein, putative, CACTA, En/Spm sub-class, expressed
LOC_Os06g28050	1.12274	1.02106	1.3859	0.42904	0.71019	0.225273	83.7931	86.4828	55.4199	-1.43546	5.29656e-05	6.32612	1.70541e-111	7.76157	9.72987e-160	expressed protein
LOC_Os06g33970	0.647914	1.92896	1.07556	0.353471	0.438681	0.455697	1.40263	1.20531	1.46518	-1.53061	0.0345978	-0.122479	0.880556	1.40813	0.0202595	VQ domain containing protein, putative, expressed
LOC_Os06g35560	20.0442	25.2161	26.4622	10.7393	13.0204	15.5157	37.8942	31.6397	41.4752	-0.856928	0.000111158	0.350025	0.11085	1.20695	3.03237e-10	reticuline oxidase-like protein precursor, putative, expressed
LOC_Os06g37364	4.58078	4.56111	4.57799	2.80685	3.54885	3.19134	7.22947	6.03656	8.50236	-0.513899	0.00889023	0.378102	0.0259087	0.892001	1.12931e-08	cytochrome P450, putative, expressed
LOC_Os06g38350	0.229425	0.167171	27.1363	0.140836	0.165553	0.120835	0.234744	35.4239	40.9114	-5.87104	0.00821434	1.20389	0.600891	7.07493	0.000126997	expressed protein
LOC_Os06g38970	7.24256	6.693	6.68221	2.49235	4.3237	3.1751	10.4149	14.8887	10.7118	-1.03648	0.000298763	0.524256	0.0545599	1.56074	1.5967e-10	expressed protein
LOC_Os06g39110	26.2886	18.275	45.2548	10.5394	15.183	21.0959	41.2539	34.6214	32.9715	-0.928053	0.0457926	4.48517e-05	1	0.928098	0.0150299	expressed protein
LOC_Os06g42030	0.927972	0.910829	0.868655	0.567615	0.549201	0.584661	1.4259	0.823056	1.2959	-0.658595	0.015296	0.106059	0.717403	0.764654	0.00062381	potassium transporter, putative, expressed
LOC_Os06g43250	0.483168	0.24508	0.451845	0.193235	0.249599	0.163602	1.45671	1.06414	1.45622	-0.943297	0.0412997	1.46808	8.96063e-06	2.41138	2.46162e-13	expressed protein
LOC_Os06g44180	18.6723	9.04678	19.7984	4.24922	5.69219	4.30096	15.911	22.464	17.1959	-1.72725	2.20943e-06	-0.0542553	0.914987	1.67299	5.25634e-07	NAD dependent epimerase/dehydratase family protein, putative, expressed
LOC_Os06g45800	0	0.476352	0	0	0	0	0.64049	1.0271	0	-23.3852	3.85205e-06	1.53542	0.808373	24.9206	5.17333e-08	PAP/25A associated domain containing protein, putative, expressed
LOC_Os06g45940	10.6511	8.11649	10.7641	2.03679	3.12792	3.16346	10.7538	12.6305	13.8287	-1.81439	8.18997e-14	0.0562426	0.873293	1.87063	4.29139e-16	potassium transporter, putative, expressed
LOC_Os06g46160	9.16247	7.36924	8.18181	4.60048	4.63775	2.84012	17.9594	12.4269	11.01	-1.02	0.0102201	0.46381	0.210495	1.48381	3.90988e-06	expressed protein
LOC_Os06g46920	0.163369	0.329131	0.127595	0.049117	0.016263	0.038525	1.09218	1.02911	0.411626	-2.47165	0.000716181	1.73588	0.00269722	4.20753	1.96537e-12	dihydroflavonol-4-reductase, putative, expressed
LOC_Os06g48520	0.831488	0.576272	0.802779	0.289922	0.284141	0.164915	0.804293	0.649679	0.541479	-1.56234	0.000354317	-0.427711	0.342968	1.13462	0.00507152	disease resistance protein RPM1, putative, expressed
LOC_Os06g50210	0.094514	0.077393	0.026184	0	0.026166	0.01243	0.222687	0.123188	0.131025	-2.3101	0.0414373	0.932267	0.30073	3.24236	0.000191073	expressed protein
LOC_Os06g51380	0.241965	0.261995	0.549761	0.071348	0.15677	0.079498	0.279474	0.333423	0.563169	-1.7324	0.0168183	-0.118682	0.885263	1.61371	0.00872909	ROOT HAIRLESS 1, putative, expressed
LOC_Os07g01560	25.1576	21.2689	33.69	10.0927	18.4835	19.2552	42.5872	51.157	49.5322	-0.734355	0.0492747	0.557591	0.0730542	1.29195	5.0297e-06	transporter family protein, putative, expressed
LOC_Os07g03050	4.5886	4.49566	5.67764	2.78934	3.5293	2.89406	10.7307	11.2132	10.104	-0.667527	3.11207e-05	0.839428	1.56558e-09	1.50696	7.57039e-29	expressed protein
LOC_Os07g03170	2.39839	3.8119	2.29919	0.838585	2.09517	1.30642	8.35968	7.35461	8.39478	-0.998147	0.0221981	1.21931	0.000396998	2.21746	1.91139e-11	expressed protein
LOC_Os07g03180	28.0127	30.2167	25.3525	16.3886	19.7527	20.1484	39.556	27.6368	38.7066	-0.560141	0.00696068	0.0590736	0.806384	0.619215	0.00039813	GCRP3 - Glycine and cysteine rich family protein precursor, expressed
LOC_Os07g07930	2.96041	2.84028	5.28049	1.08108	1.77271	1.83889	10.553	6.33708	8.31563	-1.22755	0.0424589	0.906715	0.0724832	2.13426	3.57941e-06	LTPL78 - Protease inhibitor/seed storage/LTP family protein precursor, expressed
LOC_Os07g09190	6.01475	5.63866	7.24367	3.40526	3.18582	4.75534	9.81	6.05494	8.77	-0.723582	0.0251971	0.102074	0.77157	0.825656	0.00172652	transketolase, putative, expressed
LOC_Os07g10420	15.565	8.46564	7.80847	4.93822	6.19331	3.28706	16.539	23.0257	12.2956	-1.16303	0.0174479	0.385224	0.41917	1.54825	8.79335e-05	expressed protein
LOC_Os07g10820	0.330994	0.602382	0.508653	0.238774	0.282819	0.239309	0.704012	0.633509	0.730571	-0.905738	0.00912121	0.240441	0.482995	1.14618	5.08386e-05	transporter-related, putative, expressed
LOC_Os07g18230	7.08006	6.5538	8.88516	4.18177	4.74277	3.20217	25.8086	32.7307	19.6144	-0.879291	0.00670259	1.51708	4.67943e-09	2.39637	2.36787e-21	lectin-like receptor kinase, putative, expressed
LOC_Os07g23900	1.38047	1.25297	1.65399	0.841299	0.878648	0.641682	2.33308	3.0792	2.30163	-0.845114	0.000790934	0.569178	0.0109672	1.41429	1.07702e-11	OsFBX234 - F-box domain containing protein, expressed
LOC_Os07g29960	0.143512	0.141531	0.195069	0	0.013702	0.0045	0.070614	0.264482	0.17799	-4.39927	0.0059595	-0.182751	0.914563	4.21652	0.00222774	cytochrome P450, putative, expressed
LOC_Os07g30410	0	0	0.160939	0	0	0	0.514504	0.255375	0.41909	-6.71917	0.0143065	2.61396	0.203364	9.33313	2.34252e-05	TKL_IRAK_DUF26-la.2 - DUF26 kinases have homology to DUF26 containing loci, expressed
LOC_Os07g31000	2.23312	2.00346	2.43235	0.046042	0.042073	0.04232	0.055711	0.058549	4.34905	-5.52293	0.0030562	-0.874436	0.655659	4.6485	0.00505834	expressed protein
LOC_Os07g33700	0.386729	0.440726	0.371164	0.173974	0.203791	0.140656	0.436022	0.939911	0.38364	-1.19614	0.0106981	0.274583	0.567636	1.47072	0.000135371	transposon protein, putative, unclassified, expressed
LOC_Os07g34850	5.99573	6.73893	10.0788	1.77009	3.68933	3.43065	14.4677	14.0414	12.5158	-1.34851	5.19835e-05	0.569378	0.0828212	1.91789	3.34644e-11	aspartic proteinase nepenthesin, putative, expressed
LOC_Os07g36570	0.378588	0.341683	0.344421	0.196373	0.26425	0.25916	1.14934	1.43049	1.1051	-0.553638	0.0353374	1.50701	1.48965e-16	2.06065	1.81245e-29	KI domain interacting kinase 1, putative, expressed
LOC_Os07g37690	0.300771	0.097871	0.237981	0.094095	0.093646	0.076327	0.357756	0.368867	0.280778	-1.26701	0.0492747	0.377016	0.523434	1.64403	0.00102603	UDP-glucoronosyl and UDP-glucosyl transferase domain containing protein, expressed
LOC_Os07g38440	0.46644	0.832082	0.701664	0.144457	0.178756	0.205709	4.37875	5.0678	5.13621	-1.90171	3.52455e-13	2.58445	1.25632e-33	4.48615	1.31898e-83	uncharacterized 50.6 kDa protein in the 5region of gyrA and gyrB, putative, expressed
LOC_Os07g39090	0.016597	0.022971	0.02959	0	0	0	0.018124	0.059879	0.057742	-6.0796	0.0005348	0.719871	0.493156	6.79947	6.94562e-06	pentatricopeptide repeat domain containing protein, putative, expressed
LOC_Os07g40570	0.996287	0.930726	1.03588	0.687848	0.49468	0.42536	1.17911	1.44223	0.975239	-0.866615	0.0201354	0.00242943	0.995805	0.869045	0.00516998	WRKY88, expressed
LOC_Os07g40690	9.78646	14.1814	20.5693	1.51909	4.91862	3.52771	35.6576	42.5521	41.1772	-2.14996	0.000194788	1.14532	0.036294	3.29528	2.33955e-11	NAD dependent epimerase/dehydratase family protein, putative, expressed
LOC_Os07g40860	0.345421	0.157	0.066512	0.030178	0.009459	0.02848	0.311409	0.356707	0.516657	-3.0644	0.00507705	0.750305	0.454362	3.8147	2.44777e-05	retrotransposon protein, putative, unclassified, expressed
LOC_Os07g42160	2.13909	1.59453	2.06188	0.966114	1.20029	0.88546	2.82692	4.25805	3.88371	-0.913518	0.000867531	0.639405	0.00867709	1.55292	7.49609e-12	HD domain containing protein, putative, expressed
LOC_Os07g42650	0.297999	0.101184	0.270386	0.062715	0.08281	0.066028	7.23101	8.32802	6.44035	-1.60253	0.000578723	4.72879	2.16793e-48	6.33132	7.38351e-71	expressed protein
LOC_Os07g42740	2.74476	2.43523	3.08981	0.922939	1.54235	1.57466	5.02799	4.84332	4.21849	-1.02366	6.07889e-05	0.488756	0.0450049	1.51241	5.95213e-12	DUF1645 domain containing protein, putative, expressed
LOC_Os07g42960	26.4423	27.6201	31.7029	11.2126	21.1015	16.5601	42.0176	46.8903	33.8972	-0.800345	0.00574197	0.242495	0.406686	1.04284	1.39884e-05	phospho-2-dehydro-3-deoxyheptonate aldolase, chloroplast precursor, putative, expressed
LOC_Os07g48170	0.448325	0.143396	0.080252	0.013491	0	0.019098	1.04826	0.201493	0.434227	-4.36184	0.000310188	1.03294	0.396885	5.39478	2.4596e-07	nucleotidyltransferase, putative, expressed
LOC_Os07g48610	10.5009	9.62936	12.2097	3.75729	6.47799	6.07808	14.9311	24.2363	11.8779	-0.977629	0.00921628	0.380568	0.290836	1.3582	9.18313e-06	hydrolase, alpha/beta fold family domain containing protein, expressed
LOC_Os07g48660	1.97437	1.22044	1.84201	0.393492	0.743899	0.455486	10.9752	9.84705	12.1209	-1.64858	3.19118e-08	2.42664	2.82172e-21	4.07522	1.11416e-55	bZIP transcription factor domain containing protein, expressed
LOC_Os07g48760	0.472589	0.404489	0.997043	0.131663	0.163615	0.082277	0.706374	0.686775	0.86101	-2.2698	0.000507015	-0.0106711	0.989842	2.25913	8.54956e-05	CAMK_KIN1/SNF1/Nim1_like.32 - CAMK includes calcium/calmodulin depedent protein kinases, expressed
LOC_Os07g48800	5.77299	1.65867	2.97938	0.730153	1.8865	0.474818	22.3216	61.6339	20.6756	-1.74389	0.0328449	3.04587	8.63824e-07	4.78976	2.15364e-15	VQ domain containing protein, putative, expressed
LOC_Os07g49280	1.81904	1.79864	1.92377	1.1203	1.48287	1.00492	2.24485	2.34039	1.68169	-0.606705	0.0415339	-0.10093	0.746071	0.505776	0.0453755	PMR5, putative, expressed
LOC_Os08g01240	7.3656	5.60975	10.1547	3.10859	5.38199	4.47429	26.2273	21.4659	22.8925	-0.823232	0.0284252	1.33033	4.07722e-06	2.15356	1.36059e-14	expressed protein
LOC_Os08g03682	0.159588	0.191965	0.221637	0.119508	0.105466	0.101012	0.49026	0.606977	0.552509	-0.785566	0.0476226	1.24124	6.85671e-06	2.02681	2.29672e-13	cytochrome P450, putative, expressed
LOC_Os08g04340	0.114959	0.603161	0.547001	0.051738	0.077046	0.046952	0.512805	0.111987	0.400061	-2.81951	0.0217045	-0.579478	0.63632	2.24004	0.0362806	plastocyanin-like domain containing protein, putative, expressed
LOC_Os08g08710	0.746622	0.96446	0.447742	0	0.063026	0	0.861402	4.40324	0.400783	-4.95394	0.000692361	1.10368	0.387476	6.05762	1.26571e-06	expressed protein
LOC_Os08g15710	0.669876	0.857537	1.53364	0.212476	0.33884	0.26331	1.1	1.08933	1.17199	-1.88288	0.000645847	-0.141478	0.831844	1.74141	0.000377957	DC1 domain, putative, expressed
LOC_Os08g17400	16.9915	15.8772	12.1187	0.458088	1.69992	5.53955	10.128	10.2549	9.37533	-2.54455	0.000911982	-0.878387	0.25425	1.66616	0.020116	WRKY89, expressed
LOC_Os08g20486	0.698262	1.03729	1.19522	0.351751	0.423154	0.373546	0.936648	1.05897	1.49847	-1.33578	4.08673e-05	-0.0259285	0.95336	1.30986	7.47769e-06	transposon protein, putative, unclassified, expressed
LOC_Os08g25839	0.577423	0.878515	1.92803	0	0.142553	0.21005	0.489771	0.64054	1.53542	-3.24832	0.0238861	-0.620185	0.673229	2.62814	0.0345521	expressed protein
LOC_Os08g27170	1.82424	1.62858	2.71278	1.23605	1.18013	1.25082	3.48473	3.61069	3.34247	-0.732702	0.0124206	0.482344	0.0576894	1.21505	1.5776e-07	calmodulin binding protein, putative, expressed
LOC_Os08g31860	0.764927	1.04253	0.3712	0.063754	0.222108	0.120539	5.13022	5.10091	1.90234	-2.40467	0.000203118	2.18943	7.65913e-05	4.59411	2.06506e-17	expressed protein
LOC_Os08g33720	57.0093	39.5232	44.4597	26.2634	32.8181	26.1715	71.6514	88.9326	57.3969	-0.716329	0.0105553	0.347636	0.179794	1.06396	2.63977e-06	lactate/malate dehydrogenase, putative, expressed
LOC_Os08g34280	72.3942	49.6256	57.5888	18.0571	25.1872	20.7957	43.6949	62.531	33.956	-1.47903	6.593e-05	-0.637883	0.0808035	0.841145	0.0193341	cinnamoyl-CoA reductase, putative, expressed
LOC_Os08g35210	0.1903	0.160766	1.50367	0.044511	0.031192	0.015448	0.754002	0.316615	0.019625	-4.28119	0.00418049	-1.03002	0.506634	3.25117	0.0155773	ferric reductase, putative, expressed
LOC_Os08g35600	2.23795	3.41365	2.92965	1.47227	1.80094	1.42599	3.78959	4.34047	2.55511	-0.85555	0.00475132	0.0386889	0.918676	0.894239	0.00053853	tyrosine protein kinase domain containing protein, putative, expressed
LOC_Os08g36580	4.89505	4.19792	4.55632	2.27534	3.21048	3.20205	4.86672	5.39079	7.74449	-0.64358	0.0337899	0.115269	0.714146	0.758849	0.00183125	expressed protein
LOC_Os08g37580	5.72752	4.62569	5.23515	2.65735	3.44991	3.88214	8.4951	7.02332	8.03152	-0.632549	0.0167609	0.31336	0.192442	0.945909	6.94056e-06	homeobox associated leucine zipper, putative, expressed
LOC_Os08g38460	14.1821	18.6672	14.2741	8.78825	10.5092	11.4841	23.1675	16.1421	25.0966	-0.603567	0.0281671	0.168543	0.534699	0.77211	0.000446707	zinc finger, C3HC4 type domain containing protein, expressed
LOC_Os08g39840	10.1575	8.3161	9.89369	3.13378	5.83993	4.90701	18.9587	20.0421	15.6031	-1.02288	0.000762543	0.664592	0.0165201	1.68748	3.0701e-11	lipoxygenase, chloroplast precursor, putative, expressed
LOC_Os08g44220	0.498293	0.809295	1.23205	0.077475	0.327842	0.16508	0.666366	0.47425	0.932263	-2.10693	0.00601246	-0.573292	0.454668	1.53363	0.0268479	GLTP domain containing protein, putative, expressed
LOC_Os09g07800	19.5866	21.7592	19.0918	13.6484	15.4553	13.6222	28.7653	26.4271	25.881	-0.488979	0.000191041	0.142734	0.294305	0.631712	2.46995e-08	expressed protein
LOC_Os09g17146	0.014354	0.086688	0.067999	0.006471	0	0.012213	0.064082	0.111721	0.082299	-2.95277	0.0395656	0.306042	0.819297	3.25881	0.00472764	expressed protein
LOC_Os09g19970	0.151345	0.517739	0.204047	0.145742	0.125234	0.060035	2.22441	2.46713	2.26559	-1.36533	0.0454084	2.71119	1.37439e-08	4.07652	3.61286e-17	expressed protein
LOC_Os09g20090	0.055326	0.077446	0.164912	0.019953	0.04955	0.009415	0.502864	0.654905	0.432792	-1.84162	0.0255606	2.12246	0.000394489	3.96408	8.6601e-11	L-ascorbate oxidase precursor, putative, expressed
LOC_Os09g23430	1.89143	1.84415	2.52289	0.808739	0.85685	0.791361	3.97055	2.55082	5.05885	-1.30456	0.0434099	0.60268	0.277462	1.90725	0.000116793	hypothetical protein
LOC_Os09g23450	0.636191	1.32874	2.08595	0.119445	0.041723	0.131306	2.19256	1.76528	2.36512	-3.69729	7.53942e-07	0.35797	0.617958	4.05526	1.67895e-09	expressed protein
LOC_Os09g23540	29.2469	23.5121	23.485	11.4652	19.4454	15.3931	45.9426	36.0571	54.1711	-0.711799	0.01205	0.553074	0.0230339	1.26487	1.70915e-08	dehydrogenase, putative, expressed
LOC_Os09g25200	0.102067	0.033858	0.131422	0	0.015333	0.022126	0.212724	0.169379	0.177353	-2.79347	0.00765128	0.774641	0.39438	3.56811	2.96895e-05	protein binding protein, putative, expressed
LOC_Os09g25760	149.646	230.492	169.956	68.2355	105.251	98.6794	231.456	235.63	213.401	-1.00511	5.46689e-05	0.0272984	0.937285	1.03241	3.61152e-06	tetraspanin family protein, putative, expressed
LOC_Os09g26160	5.25359	5.62987	5.42726	3.78604	3.85297	3.19732	8.3499	8.67715	6.93715	-0.582329	9.81844e-05	0.32737	0.0198844	0.909699	1.17069e-12	glutamate receptor, putative, expressed
LOC_Os09g27010	1.37976	1.81086	1.9704	0.570314	0.596745	0.723442	15.1571	16.3009	16.468	-1.43062	1.29535e-12	2.93626	4.1764e-63	4.36687	8.24658e-131	tyrosine protein kinase domain containing protein, putative, expressed
LOC_Os09g28354	13.209	12.9977	13.2473	5.34926	9.34203	8.02512	17.1516	24.8112	15.5091	-0.787415	0.0252604	0.263324	0.43813	1.05074	0.000181125	CPuORF39 - conserved peptide uORF-containing transcript, expressed
LOC_Os09g29460	42.0756	35.0718	38.9719	22.3831	27.9065	28.5558	50.3036	53.3403	69.8666	-0.548556	0.0176598	0.296686	0.153252	0.845242	4.09735e-06	homeobox associated leucine zipper, putative, expressed
LOC_Os09g34950	0.066884	0.156789	0.273791	0	0	0.01897	0.024904	0.202993	0.04654	-4.69099	0.0125155	-1.1216	0.493703	3.56939	0.0331485	TCP family transcription factor, putative, expressed
LOC_Os09g36930	147.401	130.606	169.269	78.7318	102.004	96.307	649.566	634.768	638.639	-0.67996	4.08673e-05	1.82396	4.47413e-39	2.50392	3.00539e-73	aquaporin protein, putative, expressed
LOC_Os10g01500	0.274584	0.289199	0.641931	0.045013	0.039014	0.089958	1.38655	1.41372	3.03457	-2.43006	0.0297165	1.97586	0.00295131	4.40592	7.51209e-08	expressed protein
LOC_Os10g03750	0.121787	0.067059	0.104988	0.048857	0.014357	0	0.48354	0.406415	0.331811	-2.19331	0.0290547	1.77381	0.0181935	3.96712	1.59638e-07	OsFBX349 - F-box domain containing protein, expressed
LOC_Os10g25010	16.7903	14.4871	12.622	9.5174	12.3796	8.87197	26.8016	26.1452	22.3135	-0.503623	0.037721	0.495691	0.0111626	0.999314	4.67549e-08	OsCML8 - Calmodulin-related calcium sensor protein, expressed
LOC_Os10g30410	8.8507	7.83217	10.4247	2.68732	4.89306	4.54605	41.1177	46.3112	37.4935	-1.15092	0.000112915	1.92479	2.83372e-14	3.07571	3.07374e-35	cytochrome P450 71D7, putative, expressed
LOC_Os10g34440	1.93225	1.95113	1.78858	0.934075	1.34209	0.94907	2.22783	2.21014	2.73396	-0.804024	0.0115223	0.0551114	0.882826	0.859136	0.00123226	expressed protein
LOC_Os10g35950	4.94549	5.88015	7.61257	1.96455	3.46219	4.01629	15.674	16.9672	10.287	-0.954337	0.016647	0.942491	0.00413043	1.89683	8.46943e-10	transferase family protein, putative, expressed
LOC_Os10g36848	13.3103	9.82887	13.8238	3.077	6.17588	3.7814	26.0166	34.762	22.2578	-1.49485	0.000248894	0.888235	0.0195134	2.38308	6.18913e-12	cytochrome P450, putative, expressed
LOC_Os10g39030	22.2785	21.9004	27.3943	11.9532	18.3751	17.8873	47.5034	51.4563	55.7853	-0.559583	0.0214204	0.832139	1.33962e-05	1.39172	4.02211e-14	homeobox domain containing protein, expressed
LOC_Os10g39710	4.08005	4.5002	8.65327	0.985912	1.98376	2.14947	14.8904	12.5093	13.194	-1.72269	6.91102e-05	0.92212	0.0247922	2.64481	1.31248e-12	strictosidine synthase, putative, expressed
LOC_Os10g41060	1.55588	1.14846	1.54647	0.761353	0.879876	0.790155	2.14471	2.03111	1.80201	-0.79423	0.0149887	0.210813	0.520979	1.00504	0.000155043	expressed protein
LOC_Os10g42130	0.52241	0.196676	0.268041	0.058945	0.093684	0.077807	1.56864	1.3776	0.907338	-2.07892	0.00886186	1.67864	0.0105867	3.75757	2.1004e-09	no apical meristem protein, putative, expressed
LOC_Os11g03530	1.85912	1.57159	0.097632	0.096782	0.026189	0.012824	1.25818	0.012736	1.61476	-4.41688	0.0403881	-0.588839	0.79892	3.82804	0.0356023	ELMO/CED-12 family protein, putative, expressed
LOC_Os11g03820	0.108861	0.045735	0.060167	0	0.009272	0.008058	0.137985	0.178076	0.124395	-3.57734	0.000127406	0.75681	0.37869	4.33415	9.03835e-08	D-mannose binding lectin family protein, expressed
LOC_Os11g03840	1.24572	0.985209	0.810808	0.115372	0.342278	0.165967	1.28841	1.71175	1.35014	-2.27687	4.60624e-08	0.232456	0.647935	2.50933	4.50538e-11	D-mannose binding lectin family protein, expressed
LOC_Os11g04830	0.533477	1.24237	0.932602	0.146402	0.290825	0.316179	0.838377	1.21995	1.03215	-1.8309	0.0201463	-0.0887196	0.925277	1.74218	0.00882098	embryogenesis transmembrane protein, putative, expressed
LOC_Os11g06370	3.7e-05	6.67867	8.63769	1e-05	1.4e-05	2.5e-05	8.34059	1.7e-05	1.4e-05	-10.4038	0.000269406	-1.14116	0.719151	9.26263	0.000313975	expressed protein
LOC_Os11g07680	0.483345	0.763036	1.13833	0.063372	0.317791	0.342396	1.54583	1.47873	0.822154	-1.69097	0.0337181	0.40983	0.597579	2.1008	0.000918126	dirigent, putative, expressed
LOC_Os11g11550	6.45536	4.97919	4.81943	3.62949	3.86337	3.84921	7.35449	6.84214	7.66087	-0.51828	0.00358653	0.131941	0.476619	0.650222	1.29931e-05	NBS-LRR disease resistance protein, putative, expressed
LOC_Os11g13860	0.671597	0.82628	0.571181	0.418634	0.420209	0.423436	0.89314	0.928475	0.939904	-0.704067	0.0017407	0.130568	0.588417	0.834636	1.0863e-05	cyclin-dependent kinase, putative, expressed
LOC_Os11g14380	0.058758	0.126387	0.050136	0.007583	0.015064	0.028624	0.08455	0.166036	0.082864	-2.15772	0.0265618	0.224265	0.824825	2.38198	0.00259566	resistance protein LR10, putative, expressed
LOC_Os11g18770	0	0.291457	0.293575	0	0	0	0.357164	0	0.475441	-23.2065	4.74267e-06	0.229595	0.973046	23.4361	3.55679e-07	PHD-finger family protein, expressed
LOC_Os11g28530	1.59217	1.80947	2.58499	0.699421	0.854248	0.83095	2.65647	1.32279	2.1205	-1.31558	0.00990558	-0.277768	0.60582	1.03781	0.0212751	terpene synthase, putative, expressed
LOC_Os11g29420	2.88345	2.19846	6.76677	0.532629	0.769198	0.342394	4.04723	3.20177	4.38131	-2.83026	1.3868e-06	-0.301375	0.666056	2.52888	2.99374e-06	LTPL30 - Protease inhibitor/seed storage/LTP family protein precursor, putative, expressed
LOC_Os11g29870	7.37903	6.65416	8.55712	2.17553	3.43786	2.42814	7.29912	8.25657	5.72576	-1.47887	2.2688e-07	-0.364765	0.238672	1.1141	3.75082e-05	WRKY72, expressed
LOC_Os11g31530	34.1267	46.572	66.2054	14.365	23.3719	17.8358	135.391	101.828	116.222	-1.38925	2.17282e-05	0.989269	0.00105058	2.37852	3.4201e-17	BRASSINOSTEROID INSENSITIVE 1-associated receptor kinase 1 precursor, putative, expressed
LOC_Os11g31540	17.3509	23.4658	33.0596	8.83391	13.701	7.78473	25.2058	15.7666	25.7662	-1.27089	0.00189729	-0.425345	0.300497	0.845548	0.0258153	BRASSINOSTEROID INSENSITIVE 1-associated receptor kinase 1 precursor, putative, expressed
LOC_Os11g39450	0.788878	0.888605	1.47193	0.095908	0.146188	0.163099	0.704702	0.925925	0.414168	-2.94681	0.000541439	-0.897636	0.298701	2.04918	0.00974038	cysteine-rich receptor-like protein kinase 7 precursor, putative, expressed
LOC_Os11g41160	48.9835	36.5921	41.9523	19.1968	24.6351	16.3	41.645	56.9827	33.271	-1.06645	0.00019853	-0.233316	0.457292	0.83313	0.00155861	phosphoserine phosphatase, chloroplast precursor, putative, expressed
LOC_Os11g44430	3.83393	5.75016	4.20482	0.760113	1.53946	1.08059	5.28744	6.36921	3.60071	-2.01842	5.41602e-09	-0.132402	0.771656	1.88602	5.2382e-09	protein kinase, putative, expressed
LOC_Os11g45400	0.371376	0.217123	0.073515	0.035049	0.023342	0.055686	0.928241	0.191173	0.376969	-2.4976	0.027296	0.883831	0.393308	3.38143	0.000157988	glycerol-3-phosphate acyltransferase, putative, expressed
LOC_Os11g45880	0	0	0.27464	0	0	0	0.24978	0.530781	0	-21.6221	9.38109e-12	1.24525	0.749325	22.8673	1.63539e-14	transposon protein, putative, CACTA, En/Spm sub-class, expressed
LOC_Os11g47500	0.585639	0.145311	0.308262	0.025176	0.050016	0.006257	6.80901	1.37393	1.01851	-3.39689	0.00205369	2.85119	0.0010062	6.24808	2.61668e-12	glycosyl hydrolase, putative, expressed
LOC_Os11g47840	1.42352	1.47707	0.955602	0.630543	0.898008	0.558746	1.74147	1.29667	1.17942	-0.879516	0.0399501	-0.155286	0.726216	0.72423	0.0470181	OsRhmbd18 - Putative Rhomboid homologue, expressed
LOC_Os12g03650	1.17836	1.20198	1.24753	0.355642	0.662867	0.622551	1.84283	3.26695	2.28325	-1.13376	0.00185082	0.747232	0.0211734	1.88099	3.21666e-10	D-mannose binding lectin family protein, expressed
LOC_Os12g04690	0.175496	0.456262	0.382688	0.054039	0.054931	0.123732	0.480007	0.557251	0.494712	-2.10395	5.96191e-05	0.32067	0.581859	2.42462	1.45192e-07	embryogenesis transmembrane protein, putative, expressed
LOC_Os12g05709	1.00154	0.970803	0.634556	0.391854	0.554319	0.482879	1.91469	1.65166	2.21442	-0.859829	0.00934807	0.860682	0.00117346	1.72051	1.67924e-11	F-box domain containing protein, expressed
LOC_Os12g06464	2.17495	1.90429	1.78353	1.17469	1.00535	0.982631	2.56088	2.00243	1.48626	-0.877376	0.00613658	-0.234643	0.472361	0.642733	0.0256502	expressed protein
LOC_Os12g07640	2.16887	1.51109	4.34615	0.371967	0.521945	0.361938	1.9386	1.8416	1.50592	-2.65792	9.94115e-07	-0.878386	0.11366	1.77953	0.000621113	MYB family transcription factor, putative, expressed
LOC_Os12g08550	2.15389	1.96043	1.75396	0.900212	1.15496	0.874925	2.01877	1.69682	2.24119	-0.992025	0.000384684	-0.261732	0.374043	0.730293	0.00459625	expressed protein
LOC_Os12g12080	0.092459	0.029988	0.073492	0	0	0	0.431679	1.85347	0.343089	-5.76569	0.00166813	3.39669	0.000135805	9.16238	8.04563e-10	retrotransposon protein, putative, Ty3-gypsy subclass, expressed
LOC_Os12g12090	224.318	191.469	206.498	84.672	134.584	108.854	271.183	364.278	258.975	-0.914529	0.000679695	0.243023	0.390916	1.15755	5.20342e-07	expressed protein
LOC_Os12g16720	5.85632	5.97325	9.11254	1.24064	3.20836	2.52034	18.5416	17.4873	13.0511	-1.57733	5.14009e-05	0.951727	0.00912105	2.52905	4.58224e-14	cytochrome P450 71A1, putative, expressed
LOC_Os12g18090	0.432652	0	0	0	0	0	0.428279	0.369569	0	-21.4605	1.55812e-06	0.60059	0.919658	22.0611	5.79652e-08	expressed protein
LOC_Os12g18140	0.253481	0	4.6236	0	0	0	4.66501	0	0.030858	-26.186	5.09381e-08	-0.316065	0.963032	25.8699	5.83051e-09	superkiller viralicidic activity 2-like 2, putative, expressed
LOC_Os12g18340	6.03441	4.71916	5.33841	3.84114	3.17992	2.85393	7.17148	5.74585	6.6781	-0.692376	0.022014	0.00173901	0.996133	0.694115	0.00571552	transposon protein, putative, unclassified, expressed
LOC_Os12g18530	0.360739	0.22945	0.227347	0.152336	0.108807	0.059228	0.21605	0.369478	0.233093	-1.33916	0.0137949	-0.28034	0.617671	1.05882	0.0266784	nucleotidyltransferase, putative, expressed
LOC_Os12g25630	2.69303	3.04648	2.91183	1.94388	2.33229	1.8351	6.59907	8.64769	6.75943	-0.489021	0.0162348	1.06711	3.94036e-12	1.55613	8.87817e-25	sulfite oxidase, putative, expressed
LOC_Os12g31540	0.249836	0.235487	0.168776	0.055207	0.120854	0.073627	0.4417	0.673405	0.369871	-1.37586	0.0362627	0.902608	0.0811827	2.27847	3.90928e-06	expressed protein
LOC_Os12g36590	0.209639	0.169275	0.216479	0.109506	0.105164	0.096894	0.237681	0.2975	0.169818	-0.923776	0.027794	-0.0341947	0.944169	0.889581	0.010584	retrotransposon protein, putative, unclassified, expressed
LOC_Os12g36830	76.1647	95.557	126.409	42.6254	59.5051	65.6031	146.779	90.4425	126.886	-0.817567	0.0130303	0.00986013	0.980423	0.827427	0.00296353	pathogenesis-related Bet v I family protein, putative, expressed
LOC_Os12g36850	33.0169	53.0577	70.8446	19.4285	23.7426	27.1272	79.8127	45.5829	61.3671	-1.14414	0.00157434	-0.0258612	0.956419	1.11828	0.000413174	pathogenesis-related Bet v I family protein, putative, expressed
LOC_Os12g36940	5.00408	3.96361	5.73033	2.28585	2.6532	2.59864	5.21019	5.21841	5.01132	-0.950675	1.15467e-06	-0.208704	0.332689	0.741971	5.05336e-05	calmodulin binding protein, putative, expressed
LOC_Os12g37415	0.169225	70.2115	94.3167	0.115947	0.132242	0.155926	210.38	0.171668	205.044	-8.58406	0.00204698	1.06019	0.741543	9.64425	5.26131e-05	expressed protein
LOC_Os12g38960	0.107335	0.103422	0.137024	0	0.021669	0.020587	0.181395	0.25329	0.270252	-2.87337	2.17282e-05	0.725704	0.202464	3.59908	8.40952e-10	ZOS12-07 - C2H2 zinc finger protein, expressed
LOC_Os12g39120	5.51035	5.73607	4.80118	3.17457	3.71438	4.19014	7.02842	9.4205	8.56275	-0.524415	0.0208729	0.358389	0.0664239	0.882804	6.1985e-07	protein phosphatase 2C, putative, expressed
LOC_Os12g39770	3.14333	3.76565	3.9969	2.07342	2.05995	1.56134	3.63854	3.71533	4.37941	-0.92194	1.23169e-05	-0.173734	0.45573	0.748205	0.000117163	expressed protein
LOC_Os12g43380	205.475	0.70311	13.1898	0.345999	0.427108	0.354588	29.2383	0.455247	39.5466	-7.5964	5.15015e-05	-1.96454	0.326751	5.63186	0.00127879	thaumatin, putative, expressed
LOC_Os12g43580	7.37814	8.76549	8.74075	3.73146	6.46785	5.51121	8.14719	10.8986	8.48184	-0.653645	0.0197553	-0.133519	0.648605	0.520126	0.0332048	expressed protein
LOC_Os12g44360	3.299	2.25997	2.85974	1.47233	1.87583	1.33976	3.37731	4.78796	3.48311	-0.833658	0.00229506	0.181103	0.535866	1.01476	1.15887e-05	sodium/hydrogen exchanger 7, putative, expressed
126 DEGs
LOC_Os01g08840	0.972666	1.55661	2.7182	0.392955	0.733242	0.531419	1.44409	0.930502	1.29063	-1.65225	0.00748841	-0.798183	0.156415	0.854071	0.153304	expressed protein
LOC_Os01g09640	13.6564	11.2123	16.8125	6.98534	9.4216	7.22385	15.2505	13.6273	12.7463	-0.806852	0.00654344	-0.281047	0.335334	0.525805	0.05377	Myb transcription factor, putative, expressed
LOC_Os01g12880	25.6865	25.8021	24.7708	17.5973	15.3636	14.8071	25.7115	25.352	17.6123	-0.661773	0.000899466	-0.43061	0.017807	0.231163	0.272158	VHS and GAT domain containing protein, expressed
LOC_Os01g15790	7.37384	6.97789	3.19811	2.73897	2.70238	3.31299	4.4079	4.56414	4.28145	-0.935224	0.0278394	-0.629555	0.0849788	0.305669	0.490105	expressed protein
LOC_Os01g17190	78.4299	63.5278	64.3599	38.8235	45.7577	38.6574	59.784	89.2238	55.3771	-0.733295	0.00432303	-0.294179	0.235739	0.439116	0.0684319	OsCam3 - Calmodulin, expressed
LOC_Os01g27190	0.459249	0.462901	0.59783	0.055226	0.196259	0.246671	0.398111	0.224778	0.633333	-1.58929	0.0368772	-0.555848	0.433727	1.03344	0.131061	C2 domain containing protein, putative, expressed
LOC_Os01g36950	307.277	321.764	289.433	191.993	245.956	210.036	280.227	344.071	261.097	-0.494793	0.00989894	-0.334251	0.0478478	0.160543	0.430933	N-rich protein, putative, expressed
LOC_Os01g39970	1.18717	1.16652	1.68379	0.847266	0.841358	0.90066	1.58725	1.34016	1.46435	-0.625401	0.0102103	-0.157357	0.527047	0.468044	0.0307803	protein kinase domain containing protein, putative, expressed
LOC_Os01g52050	4.04328	3.73107	4.32509	2.251	3.06574	3.01469	3.89296	3.68673	5.12686	-0.527865	0.0201725	-0.211359	0.323019	0.316506	0.130135	systemin receptor SR160 precursor, putative, expressed
LOC_Os01g52610	1.66988	1.842	1.83388	0.061423	0.73447	0.073427	0.815633	0.622349	0.490405	-2.60458	0.0192841	-1.74125	0.0702175	0.863332	0.461093	membrane associated DUF588 domain containing protein, putative, expressed
LOC_Os01g54860	15.9602	15.9098	18.3809	10.0661	12.1846	10.3609	16.2506	18.0333	13.8891	-0.611687	0.000928488	-0.339939	0.0483216	0.271748	0.144207	enoyl-CoA hydratase/isomerase family protein, putative, expressed
LOC_Os01g56140	3.5023	11.2455	31.4662	5.30882	2.39994	2.78109	10.3666	11.0328	11.2442	-2.11135	0.00923897	-0.772934	0.326907	1.33842	0.0729677	expressed protein
LOC_Os01g57210	4.9835	5.29357	7.08233	4.1816	4.00689	3.58518	5.24774	4.9103	5.63253	-0.545193	0.022513	-0.41581	0.0400876	0.129383	0.627557	katanin p80 WD40 repeat-containing subunit B1 homolog 1, putative, expressed
LOC_Os01g62730	2.70967	1.55338	1.97128	1.18718	0.829269	1.01524	1.369	2.2413	2.07666	-1.01737	0.0491896	-0.414008	0.370839	0.603362	0.199682	expressed protein
LOC_Os01g65720	3.24959	2.14737	1.96415	1.59089	1.42013	1.44228	2.55662	3.3451	2.02464	-0.715119	0.0417586	-0.175512	0.61608	0.539607	0.0757048	expressed protein
LOC_Os01g72680	0.139289	0.110157	0.202393	0.043685	0.032252	0.038919	0.081748	0.100311	0.084881	-1.91615	0.0290868	-1.02655	0.17792	0.889597	0.297364	disease resistance protein RPS2, putative, expressed
LOC_Os02g07010	4.85708	3.72526	5.80317	3.30409	2.94307	2.26281	5.76643	4.22032	3.63391	-0.741847	0.0297264	-0.357051	0.246908	0.384796	0.229544	expressed protein
LOC_Os02g07190	0.553396	0.571212	0.469797	0.315667	0.388583	0.247244	0.457295	0.434603	0.510686	-0.73441	0.00593556	-0.468507	0.0470555	0.265903	0.338922	expressed protein
LOC_Os02g07750	26.1691	25.7083	28.7333	17.1874	18.5809	16.651	29.0714	29.7042	25.6343	-0.608446	1.65733e-07	-0.213137	0.0749703	0.395309	0.000417013	cell cycle control protein, putative, expressed
LOC_Os02g12870	5.25047	4.42178	5.21594	2.66157	3.38399	3.32585	4.29718	4.9154	4.21212	-0.676233	0.000845471	-0.404173	0.030132	0.27206	0.191106	expressed protein
LOC_Os02g12939	3.2485	1.7218	1.54747	0.897412	1.07678	0.752151	1.655	1.68239	2.12161	-1.25027	0.00759607	-0.542183	0.221066	0.708087	0.109316	expressed protein
LOC_Os02g16270	3.47333	2.81487	3.65026	0.566172	1.0529	2.19169	2.55257	0.985038	2.57931	-1.37444	0.0299947	-0.982778	0.0680558	0.391667	0.563227	xa1, putative, expressed
LOC_Os02g17090	0.211511	0.274167	0.663163	0.09985	0.048614	0	0.069657	0.099171	0.182522	-2.91592	0.0383553	-1.97269	0.0975814	0.94323	0.521491	OsSub17 - Putative Subtilisin homologue, expressed
LOC_Os02g36330	4.71738	7.40423	4.50649	2.62339	4.13746	3.59251	4.72985	5.15158	5.09652	-0.674218	0.0368772	-0.43203	0.120083	0.242188	0.462174	RING-H2 finger protein ATL1O, putative, expressed
LOC_Os02g45160	0.206893	0.116524	0.088898	0.026093	0	0.028197	0.09717	0.019548	0.060414	-2.91181	0.0247875	-1.48522	0.18885	1.42659	0.25188	aluminum-activated malate transporter, putative, expressed
LOC_Os02g49980	13.3336	12.136	12.7369	6.87972	10.2791	5.24266	11.0909	11.8604	9.80932	-0.762975	0.0255594	-0.505761	0.0862715	0.257215	0.468376	ADP-ribosylation factor, putative, expressed
LOC_Os02g50490	4.58723	8.13683	5.8355	2.63915	4.09659	4.10954	5.6935	5.45607	5.88213	-0.764719	0.0155241	-0.403697	0.157843	0.361022	0.238556	endoglucanase, putative, expressed
LOC_Os02g52780	8.92946	8.64017	8.98374	5.59508	7.29534	5.91809	9.87147	8.35275	7.24938	-0.480821	0.0142338	-0.337094	0.0481086	0.143727	0.495521	bZIP transcription factor, putative, expressed
LOC_Os02g53470	1.39562	1.24795	1.44623	0.816775	1.00228	0.93442	1.23761	1.39607	1.2464	-0.558371	0.000395402	-0.35569	0.0138199	0.202681	0.221383	retrotransposon protein, putative, unclassified, expressed
LOC_Os02g54760	5.51773	5.01513	4.6328	3.38775	4.05112	3.34517	5.12727	4.84615	5.24683	-0.481805	0.0281587	-0.276999	0.151159	0.204806	0.34112	cyclic nucleotide-gated ion channel 14, putative, expressed
LOC_Os02g55910	9.94767	9.3798	8.98733	6.27098	7.04268	6.32881	8.049	10.0312	8.2538	-0.522714	0.00040761	-0.39184	0.003303	0.130874	0.439921	monogalactosyldiacylglycerol synthase, putative, expressed
LOC_Os02g56370	0.935449	1.7939	1.63955	0.682476	0.78295	0.82494	0.825961	1.5825	0.897443	-0.916779	0.0344535	-0.677384	0.0636149	0.239395	0.612038	OsWAK20 - OsWAK receptor-like protein kinase, expressed
LOC_Os03g03810	3.70549	3.61659	4.36437	0.517213	0.513763	1.49801	4.25344	1.35149	1.19704	-2.1965	0.00521381	-1.05686	0.147372	1.13964	0.133882	DEF8 - Defensin and Defensin-like DEFL family, expressed
LOC_Os03g05350	3.15935	3.0829	3.77491	1.86943	2.49956	2.28795	3.19549	3.30468	2.90483	-0.57812	0.00139699	-0.370085	0.0243317	0.208036	0.272351	retrotransposon protein, putative, unclassified, expressed
LOC_Os03g05630	3.87492	4.01157	3.67866	2.4608	3.00196	2.46814	4.05331	4.24084	5.07655	-0.533425	0.00241673	-0.0729489	0.714373	0.460476	0.00301575	expressed protein
LOC_Os03g06970	1.14222	1.14214	0.975827	0.337032	0.38377	0.334819	0.301688	0.641252	1.27134	-1.60822	0.013412	-0.845345	0.149493	0.762876	0.228516	tetratricopeptide repeat domain containing protein, expressed
LOC_Os03g10030	31.7259	25.182	29.6125	7.97599	17.7267	10.8815	20.3603	24.5339	16.5874	-1.23434	0.00890065	-0.772902	0.0664206	0.461442	0.340659	membrane associated DUF588 domain containing protein, putative, expressed
LOC_Os03g10100	32.6043	26.7277	43.3341	10.0101	24.728	18.4508	34.9667	36.7529	28.2253	-0.940312	0.0476343	-0.317008	0.482741	0.623304	0.139734	transporter family protein, putative, expressed
LOC_Os03g12360	5.66392	4.00451	5.00561	1.59841	3.66738	1.35942	5.69412	3.99411	4.99221	-1.13817	0.0278095	-0.27816	0.594213	0.860007	0.0566415	trehalose-6-phosphate synthase, putative, expressed
LOC_Os03g14400	11.5742	11.143	9.8886	7.80938	7.71888	7.35863	12.6278	15.1802	10.0592	-0.499246	0.0335227	-0.0646549	0.801002	0.434591	0.028756	cytochrome P450, putative, expressed
LOC_Os03g14880	7.2201	6.73937	10.5099	3.63764	5.33557	5.40696	7.15521	7.00384	7.77608	-0.755217	0.043946	-0.436904	0.180576	0.318314	0.385268	expressed protein
LOC_Os03g16740	8.01803	6.93689	8.88311	5.50173	5.55424	5.59547	7.9863	7.95094	9.03575	-0.502286	0.0384902	-0.212525	0.340988	0.289761	0.191951	protein kinase APK1A, chloroplast precursor, putative, expressed
LOC_Os03g20970	0.253968	0.246551	0.538272	0.11164	0.18625	0.113578	0.153348	0.192727	0.366491	-1.31175	0.0343303	-0.929978	0.0759479	0.381776	0.564516	phospholipid-transporting ATPase 1, putative, expressed
LOC_Os03g22420	25.1852	19.5565	24.8338	14.8126	19.3198	14.3754	23.0793	24.1504	23.8687	-0.509294	0.00643015	-0.248196	0.153363	0.261097	0.147569	AAA-type ATPase family protein, putative, expressed
LOC_Os03g24910	1.18612	1.02201	1.84885	0.354213	0.702867	0.409181	0.991282	1.21422	0.536523	-1.45301	0.00685178	-0.840121	0.0822545	0.612887	0.256224	nodulation protein-related, putative, expressed
LOC_Os03g30130	0.551429	1.0163	1.14929	0.265406	0.288696	0.432323	0.823915	0.454876	0.845104	-1.45789	0.00284027	-0.648074	0.159392	0.809817	0.0839294	phospholipase C, putative, expressed
LOC_Os03g31170	54.826	52.0465	53.5122	18.6718	18.0571	20.9219	20.4924	60.9842	59.5005	-1.41651	0.00981868	-0.458908	0.398853	0.957604	0.054644	inosine-uridine preferring nucleoside hydrolase family protein, putative, expressed
LOC_Os03g35600	1.33193	0.93313	1.57206	0.295419	0.625536	0.361983	0.959705	0.974774	0.84588	-1.57107	0.00865794	-0.742863	0.181081	0.828212	0.148454	serine/threonine-protein kinase receptor precursor, putative, expressed
LOC_Os03g50880	24.125	19.7655	24.8326	9.18934	13.4201	8.34975	16.5142	23.7788	15.3546	-1.13985	0.0064204	-0.58392	0.130357	0.555927	0.172055	class I glutamine amidotransferase, putative, expressed
LOC_Os03g58890	1.22388	1.90544	2.19636	0.78078	1.01612	1.14521	1.98471	2.12956	1.46538	-0.841788	0.0276446	-0.212183	0.576919	0.629606	0.0590941	oxidoreductase, putative, expressed
LOC_Os03g61110	10.5159	8.45924	8.86417	5.03238	5.29788	6.62916	5.70836	9.48774	9.92084	-0.704781	0.0362437	-0.43111	0.139226	0.273671	0.416697	RNA-binding motif protein, putative, expressed
LOC_Os03g61960	79.0125	64.8121	87.9785	42.3887	55.8041	42.3791	60.796	85.7981	55.8361	-0.710134	0.0322047	-0.474344	0.0956293	0.235791	0.492101	2Fe-2S iron-sulfur cluster binding domain containing protein, expressed
LOC_Os03g62200	51.4902	55.2697	79.4967	23.6956	44.1127	36.6261	56.8581	62.878	53.7708	-0.82405	0.0339563	-0.380309	0.281804	0.443741	0.219242	ammonium transporter protein, putative, expressed
LOC_Os04g01280	2.04462	2.19728	1.97052	1.23893	1.38414	1.65646	1.97506	1.60161	2.18508	-0.527128	0.0186806	-0.391912	0.0404147	0.135217	0.584599	glycosyltransferase family 43 protein, putative, expressed
LOC_Os04g10750	17.6936	12.9994	20.2933	7.48451	8.37088	5.11568	9.72364	15.3993	11.6552	-1.15843	0.0045126	-0.697211	0.0589258	0.46122	0.265931	inorganic phosphate transporter, putative, expressed
LOC_Os04g10800	0.454214	0.584918	0.95976	0.015086	0.116786	0	0.091837	0.281761	0.208488	-3.84584	0.00151012	-2.04366	0.0641878	1.80218	0.138062	inorganic phosphate transporter, putative, expressed
LOC_Os04g28820	0.020388	0.044773	0.045281	0.011059	0.003662	0.007285	0.038549	0.03701	0.01321	-2.23468	0.0494457	-0.579852	0.585793	1.65483	0.0946115	retrotransposon protein, putative, unclassified, expressed
LOC_Os04g46444	0.208919	0.098899	0.276056	0.030367	0	0	0.096747	0.109587	0.020691	-4.17858	0.0109475	-1.63235	0.227485	2.54623	0.099605	expressed protein
LOC_Os05g19910	97.2682	72.5459	97.7898	30.8928	58.5181	28.5346	79.9135	107.814	74.7479	-1.17292	0.0326879	-0.30779	0.573145	0.865132	0.0713419	transferase family protein, putative, expressed
LOC_Os05g35740	267.439	274.733	301.772	175.707	218.476	190.307	261.753	262.222	244.457	-0.521686	6.7982e-06	-0.418037	8.82815e-05	0.103649	0.459582	subtilisin N-terminal Region family protein, expressed
LOC_Os05g39760	7.96535	9.55152	6.97943	5.30818	4.78896	6.72991	8.20931	8.96884	10.9367	-0.530648	0.0441332	-0.083744	0.763579	0.446904	0.0455228	VHS and GAT domain containing protein, expressed
LOC_Os05g47540	36.5559	48.0537	40.538	18.1862	27.5726	20.9389	36.9862	28.9858	46.3822	-0.878061	0.0126713	-0.375677	0.257462	0.502384	0.128478	CPuORF26 - conserved peptide uORF-containing transcript, expressed
LOC_Os06g02370	13.9418	13.5151	1.94147	1.18017	2.15066	1.67178	2.96011	3.43567	3.5689	-1.97385	0.02655	-1.18081	0.129708	0.793046	0.370082	expressed protein
LOC_Os06g02680	0.248838	0.188044	0.205122	0.119379	0.072513	0.096312	0.135402	0.142819	0.218696	-1.14055	0.0414387	-0.666208	0.161912	0.474345	0.393213	expressed protein
LOC_Os06g03930	36.5157	28.7234	34.5698	22.0975	22.3881	23.4268	34.5709	35.1687	37.4931	-0.578442	0.0351361	-0.188499	0.476284	0.389943	0.110393	cytochrome P450 86A1, putative, expressed
LOC_Os06g04280	33.7845	32.1961	39.7045	18.9413	26.6725	21.2815	32.4136	41.4298	28.8001	-0.648669	0.0103419	-0.320887	0.169147	0.327781	0.178067	3-phosphoshikimate 1-carboxyvinyltransferase, chloroplast precursor, putative, expressed
LOC_Os06g10750	0.915766	0.21006	0.180303	0.051941	0.025797	0	0.136749	0.084086	0.060129	-4.00651	0.0168424	-2.48794	0.0859649	1.51857	0.376787	integral membrane protein DUF6 containing protein, expressed
LOC_Os06g15380	17.1105	22.0551	30.0395	14.0369	14.7991	16.6943	19.4813	19.3788	22.1239	-0.589316	0.037613	-0.460512	0.0513932	0.128804	0.687032	acylphosphatase, putative, expressed
LOC_Os06g17900	0.259453	0.089909	0.267381	0.093281	0.061708	0.022043	0.177127	0.14484	0.225397	-1.77828	0.0253817	-0.456336	0.55758	1.32194	0.0581357	disease resistance protein RPM1, putative, expressed
LOC_Os06g18670	5.26985	12.5952	13.8923	3.87182	2.72335	6.08063	5.15728	8.57181	12.9379	-1.30842	0.0281577	-0.531086	0.339333	0.777335	0.154373	anthocyanidin 3-O-glucosyltransferase, putative, expressed
LOC_Os06g27390	0.730944	0.517208	0.499315	0.222987	0.315876	0.188316	0.265234	0.474551	0.439005	-1.24814	0.022203	-0.846118	0.0667328	0.402026	0.490362	retrotransposon protein, putative, unclassified
LOC_Os06g35410	3.03391	2.4537	3.63058	1.45714	2.27454	1.83579	2.47468	2.79878	2.93698	-0.700912	0.0123449	-0.43074	0.0834839	0.270171	0.342451	growth regulator related protein, putative, expressed
LOC_Os06g37300	16.611	11.78	16.3899	11.9037	8.97109	10.1896	15.1421	11.9317	13.0646	-0.517083	0.0476823	-0.442287	0.0386348	0.0747958	0.808774	cytochrome P450, putative, expressed
LOC_Os06g40440	66.2982	62.5806	58.8753	39.1551	49.661	39.6662	67.5893	53.0369	72.4814	-0.536924	0.00735395	-0.241884	0.199574	0.29504	0.121253	expressed protein
LOC_Os06g44620	18.7578	15.3887	16.6483	10.3571	12.2166	12.6957	17.4513	16.3617	20.1661	-0.500403	0.00189947	-0.162471	0.317714	0.337933	0.0232582	AMP-binding domain containing protein, expressed
LOC_Os06g49530	22.7542	24.7647	17.3814	16.9221	12.7183	11.4176	22.2787	17.5755	23.1753	-0.64705	0.0450068	-0.325129	0.257898	0.321921	0.289044	OsFBX206 - F-box domain containing protein, expressed
LOC_Os07g01660	11.7847	10.8307	15.6132	4.96546	8.871	7.60127	10.7136	13.6859	8.68458	-0.824291	0.0407851	-0.486207	0.164728	0.338085	0.394609	dirigent, putative, expressed
LOC_Os07g04500	61.326	66.3872	52.8908	37.9307	38.7363	41.9869	44.1453	64.1127	49.4553	-0.595024	0.00618472	-0.476397	0.0114102	0.118626	0.644083	expressed protein
LOC_Os07g14610	3.38532	2.49098	2.59918	1.71187	0.831651	1.6661	2.11054	2.46705	4.41756	-0.997292	0.0497377	-0.201042	0.695928	0.796251	0.0664962	IAA-amino acid hydrolase ILR1-like 6 precursor, putative, expressed
LOC_Os07g17330	16.1286	14.7831	15.3798	8.5847	11.1288	11.7067	18.3101	19.7552	13.8583	-0.549348	0.0148433	-0.114412	0.628719	0.434937	0.0277338	B12D protein, putative, expressed
LOC_Os07g30369	0.100341	0.156084	0.120296	0.056028	0.05037	0.030126	0.103711	0.091121	0.07948	-1.45009	0.0278966	-0.725213	0.194283	0.724873	0.255271	indole-3-acetate beta-glucosyltransferase, putative, expressed
LOC_Os07g30469	0.121637	0.169729	0.133443	0.055965	0.054817	0.033001	0.122027	0.10227	0.100086	-1.49709	0.0139964	-0.667711	0.205995	0.829381	0.156094	indole-3-acetate beta-glucosyltransferase, putative, expressed
LOC_Os07g36090	24.0275	42.1804	13.476	9.6748	20.3357	13.1721	36.8835	19.5905	22.4514	-1.25869	0.0155241	-0.47593	0.339722	0.782763	0.101194	ribosomal protein L28 protein, putative, expressed
LOC_Os07g39530	0.179659	0.073593	0.082421	0.049557	0.03692	0.035051	0.091484	0.102626	0.071649	-1.45132	0.0379113	-0.635442	0.302518	0.81588	0.209024	BTBN16 - Bric-a-Brac, Tramtrack, Broad Complex BTB domain with non-phototropic hypocotyl 3 NPH3 domain, expressed
LOC_Os07g42430	0.373548	0.526062	0.866527	0	0	0	0	0.031432	0.192478	-8.28274	0.00241673	-3.25153	0.137002	5.03121	0.0531434	expressed protein
LOC_Os07g42910	1.68895	1.36191	1.12991	0.57445	0.696783	0.618615	1.10259	1.77617	0.909314	-1.13919	0.0230739	-0.421245	0.371568	0.717946	0.115458	cytochrome c oxidase subunit, putative, expressed
LOC_Os07g43740	14.667	13.0573	17.2319	7.95698	9.54437	6.9736	20.3229	13.3738	10.6359	-0.86437	0.0238861	-0.29868	0.416248	0.56569	0.100123	zinc finger, C3HC4 type domain containing protein, expressed
LOC_Os07g46846	10.2386	11.7244	15.2657	7.31676	8.18239	9.86485	11.5107	8.76938	12.3906	-0.540665	0.0466029	-0.468091	0.0351403	0.0725737	0.824924	sex determination protein tasselseed-2, putative, expressed
LOC_Os08g01410	16.0553	14.0107	16.6242	10.8461	12.0393	10.1989	14.3723	15.2141	14.0121	-0.485124	0.00603009	-0.379217	0.0135301	0.105906	0.604085	phosphate/phosphoenolpyruvate translocator-related protein, putative, expressed
LOC_Os08g01830	0.394852	0.456956	0.527652	0.086767	0.295303	0.232983	0.409751	0.387897	0.570429	-1.15442	0.0350957	-0.292645	0.589036	0.861771	0.0708806	TKL_IRAK_CR4L.6 - The CR4L subfamily has homology with Crinkly4, expressed
LOC_Os08g23960	0.061065	0.122933	0.116492	0.046268	0.032814	0.020749	0.060891	0.083281	0.101936	-1.58259	0.0273136	-0.576418	0.365042	1.00617	0.124582	OsFBL46 - F-box domain and LRR containing protein, expressed
LOC_Os08g30820	4.16466	3.57154	4.79817	2.42041	3.23755	2.67635	4.49332	4.78645	3.58667	-0.577179	0.0238797	-0.241374	0.308568	0.335805	0.153402	cleavage and polyadenylation specificity factor subunit 5, putative, expressed
LOC_Os08g34790	7.91581	9.47846	9.46269	2.31704	6.03527	4.09493	8.16288	9.02848	6.6226	-1.10142	0.00591869	-0.452138	0.238078	0.649286	0.0833156	AMP-binding domain containing protein, expressed
LOC_Os08g38990	0.337773	0.560622	0.393957	0.288765	0.18895	0.193882	0.275542	0.45864	0.399724	-0.872987	0.0435412	-0.488955	0.191798	0.384032	0.36056	WRKY30, expressed
LOC_Os08g39830	0.328594	0.309226	0.19226	0.140962	0.054172	0.025405	0.191395	0.108052	0.210139	-1.88321	0.0310996	-0.993144	0.195113	0.890064	0.289742	ethylene-insensitive 3, putative, expressed
LOC_Os08g41000	7.63969	6.61897	6.4917	3.78277	4.96901	4.37153	7.05895	5.76755	6.04356	-0.651166	0.00410103	-0.418695	0.0395542	0.232471	0.326007	extracellular ligand-gated ion channel, putative, expressed
LOC_Os09g11460	21.6042	20.642	21.9318	11.6451	14.8447	11.7924	19.5652	19.9037	17.3348	-0.740876	0.00685756	-0.460488	0.0605829	0.280387	0.317794	AP2 domain containing protein, expressed
LOC_Os09g26920	0.044828	0.063299	0.117751	0.0081	0	0.015288	0.07018	0.052508	0.009377	-3.2589	0.0110767	-1.05896	0.357736	2.19994	0.0613848	OsSub57 - Putative Subtilisin homologue, expressed
LOC_Os09g31120	27.0774	24.549	15.7386	9.05727	13.6187	10.1224	17.4541	17.106	24.0539	-1.03098	0.00095005	-0.485993	0.103249	0.544983	0.0722584	pirin, putative, expressed
LOC_Os09g39940	51.564	45.6335	79.4399	22.3289	37.4489	26.3311	58.4725	50.7703	49.8917	-1.02482	0.00508716	-0.42869	0.221018	0.596126	0.0830871	plastocyanin-like domain containing protein, putative, expressed
LOC_Os10g02480	169.985	133.701	163.247	93.1175	115.818	102.757	145.471	159.982	128.585	-0.581422	0.00359078	-0.386014	0.031056	0.195408	0.35471	oxidoreductase, aldo/keto reductase family protein, putative, expressed
LOC_Os10g25040	0.984224	4.3418	2.67137	0.67087	1.46586	0.461789	2.8997	1.11079	2.38495	-1.56612	0.0226541	-0.619396	0.337579	0.946722	0.133004	red chlorophyll catabolite reductase, putative, expressed
LOC_Os10g37710	22.3508	19.2093	24.1961	7.82493	15.5257	9.43554	18.5337	22.0129	18.3619	-0.996456	0.0065426	-0.437885	0.206694	0.558571	0.107435	hydrolase, alpha/beta fold family protein, putative, expressed
LOC_Os10g39300	0.46092	0.505994	0.875519	0.098142	0.24163	0.170422	0.092411	0.487497	0.376359	-1.8328	0.0411714	-1.22342	0.107314	0.609379	0.512877	aspartic proteinase nepenthesin, putative, expressed
LOC_Os10g41510	20.2407	18.8555	24.5303	14.1624	15.1954	13.0133	20.0596	20.0218	19.3214	-0.573358	2.91162e-05	-0.378497	0.00300311	0.194862	0.184513	calcineurin B, putative, expressed
LOC_Os10g43060	5.97616	8.66131	6.56616	4.18006	4.89501	5.58739	8.32203	7.06397	7.6208	-0.521083	0.0310807	-0.162671	0.487212	0.358412	0.0940636	expressed protein
LOC_Os11g05050	0.268578	0.278357	0.293987	0.046821	0.057738	0.052606	0.324101	0.279883	0.066158	-2.35549	0.0301339	-0.582096	0.566041	1.7734	0.062383	stem-specific protein TSJT1, putative, expressed
LOC_Os11g06934	7.84609	4.76134	5.53002	3.85585	3.9121	3.15076	5.84879	3.63929	6.32138	-0.722328	0.038306	-0.481859	0.105778	0.240469	0.503912	expressed protein
LOC_Os11g07370	0.083979	0.130321	0.084855	0.013712	0	0	0.047513	0.014815	0.015873	-4.47405	0.0279771	-2.19714	0.175666	2.2769	0.245349	expressed protein
LOC_Os11g33970	0.912704	0.582312	1.00455	0.100343	0.378712	0.189098	0.38535	0.648633	0.75223	-1.88583	0.00472297	-0.763327	0.228895	1.1225	0.0735891	plant protein of unknown function domain containing protein, expressed
LOC_Os11g36930	0.255177	0.426728	0.420753	0.153443	0.127424	0.141783	0.391772	0.449963	0.197299	-1.35882	0.028878	-0.355457	0.558049	1.00336	0.0655945	ZOS11-05 - C2H2 zinc finger protein, expressed
LOC_Os11g38990	10.2179	9.6812	9.09797	6.6056	7.46886	7.0109	9.02337	12.2384	9.19575	-0.489903	3.80431e-07	-0.380671	2.26721e-05	0.109233	0.334268	peptidyl-prolyl cis-trans isomerase, putative, expressed
LOC_Os12g07680	1.51801	1.14889	1.03618	0	0.359399	0.18614	0.617995	0.235371	0.338663	-2.75494	0.0344515	-1.91246	0.0837192	0.842475	0.540489	RNase P subunit p30, putative, expressed
LOC_Os12g36860	4.78071	8.556	14.4698	3.88687	3.79919	4.53732	11.0655	4.61789	9.56836	-1.16835	0.0429005	-0.415655	0.445868	0.752693	0.144797	pathogenesis-related protein 10, putative, expressed
LOC_Os12g36880	286.227	440.763	577.861	194.205	247.448	304.366	464.695	304.06	391.709	-0.793217	0.0354894	-0.446591	0.17814	0.346626	0.343664	pathogenesis-related Bet v I family protein, putative, expressed
LOC_Os12g42520	0.356274	0.746819	0.624248	0.02814	0.215032	0.135834	0.384433	0.270683	0.410098	-2.17453	0.00472452	-0.976124	0.176199	1.1984	0.103055	receptor kinase, putative, expressed
6 DEGs
LOC_Os01g36280	0.325446	0.152594	0.258191	0.063553	0.050204	0.030229	0.146024	0.076219	0.162621	-2.32233	2.30464e-05	-1.22083	0.0175669	1.1015	0.0473605	transposon protein, putative, CACTA, En/Spm sub-class, expressed
LOC_Os02g45870	2.19206	0.58788	0.615622	0.003864	0.003595	0.005947	0.007865	0.074186	0.49469	-7.76624	1.16244e-07	-2.8421	0.0183686	4.92414	0.000552054	tobamovirus multiplication protein, putative, expressed
LOC_Os05g08570	11.2084	9.53856	14.1539	4.04656	5.40229	5.69258	10.3764	9.71356	8.02611	-1.18431	9.85067e-08	-0.517493	0.0192231	0.666822	0.00231299	OsIAA15 - Auxin-responsive Aux/IAA gene family member, expressed
LOC_Os05g11300	2.94515	3.75433	3.20094	0.099182	0.111614	0.303755	0.374195	0.644626	0.298231	-4.21467	1.77969e-22	-3.169	1.0154e-15	1.04567	0.0401976	expressed protein
LOC_Os07g46360	0.166983	0.487204	0.644452	0	0	0	0.158557	0.018063	0.14721	-8.55239	5.71363e-07	-2.25188	0.0289896	6.30051	0.00011364	glyoxalase family protein, putative, expressed
LOC_Os11g38790	11.8969	7.67441	9.9546	2.13492	3.28215	2.39512	7.06068	7.52709	6.27248	-1.92887	2.06407e-07	-0.755631	0.0429935	1.17324	0.00118692	expressed protein
