# Supplementary material for: Mutual potentiation of IPA1 and OsNPR1 enhances rice immunity
Source: Plant Cell. 2026 May 20;38(5):koag122. doi: 10.1093/plcell/koag122 (PMC13188844; doi:10.1093/plcell/koag122)
Supplement: koag122_Supplementary_Data [file koag122_supplementary_data.zip › Supplementary Data Set 4.xlsx]

## Sheet: Sheet1
Table S4. Gene Ontology enrichment analysis for IPA1-regulated DEGs dependent on OsNPR1.
Cluster	Class	Enrichment FDR	Generatio	nGenes	Pathway	GO term	Gene ID
up	Biological Process	0.0315193	0.0622407	15	Transmembrane transport	GO:0055085	LOC_Os01g13120 LOC_Os01g50820 LOC_Os01g67630 LOC_Os03g10090 LOC_Os03g13050 LOC_Os04g44610 LOC_Os05g04610 LOC_Os06g22960 LOC_Os06g36450 LOC_Os07g18874 LOC_Os09g25990 LOC_Os10g02100 LOC_Os10g35010 LOC_Os11g19240 LOC_Os12g22284
up	Biological Process	0.0409167	0.0622407	15	Small molecule metabolic process	GO:0044281	LOC_Os01g50820 LOC_Os02g30630 LOC_Os03g12030 LOC_Os04g42090 LOC_Os04g52230 LOC_Os05g40384 LOC_Os05g44922 LOC_Os06g40640 LOC_Os06g45710 LOC_Os06g49790 LOC_Os08g10510 LOC_Os09g36860 LOC_Os10g37180 LOC_Os11g25260 LOC_Os11g37900
up	Biological Process	0.0128999	0.0580913	14	Phosphorylation	GO:0016310	LOC_Os01g02810 LOC_Os01g04570 LOC_Os01g41870 LOC_Os02g02040 LOC_Os03g12680 LOC_Os03g12730 LOC_Os05g44922 LOC_Os06g40640 LOC_Os06g45020 LOC_Os06g45710 LOC_Os07g36590 LOC_Os08g14950 LOC_Os09g19229 LOC_Os11g07270
up	Biological Process	0.0141644	0.0622407	15	Response to stress	GO:0006950	LOC_Os01g04380 LOC_Os01g17260 LOC_Os01g32460 LOC_Os02g30630 LOC_Os03g11910 LOC_Os03g46440 LOC_Os04g59150 LOC_Os05g05600 LOC_Os05g44340 LOC_Os06g06810 LOC_Os06g10990 LOC_Os06g45710 LOC_Os09g25850 LOC_Os10g36530 LOC_Os01g34560
up	Biological Process	0.0430824	0.0539419	13	Response to chemical	GO:0042221	LOC_Os01g04380 LOC_Os01g50820 LOC_Os02g12790 LOC_Os02g30630 LOC_Os03g11910 LOC_Os03g12730 LOC_Os03g18600 LOC_Os03g46440 LOC_Os04g59150 LOC_Os05g05600 LOC_Os06g10990 LOC_Os06g45710 LOC_Os09g25850
up	Biological Process	0.0290458	0.0456432	11	Response to abiotic stimulus	GO:0009628	LOC_Os01g04380 LOC_Os02g12790 LOC_Os02g34860 LOC_Os03g11910 LOC_Os03g21560 LOC_Os04g59440 LOC_Os05g44340 LOC_Os06g06810 LOC_Os06g10990 LOC_Os06g45710 LOC_Os09g25850
up	Biological Process	0.0409167	0.0705394	17	Oxidation-reduction process	GO:0043436	LOC_Os01g50820 LOC_Os02g30630 LOC_Os03g12030 LOC_Os05g44922 LOC_Os06g40640 LOC_Os06g45710 LOC_Os06g49790 LOC_Os08g10510 LOC_Os09g36860 LOC_Os10g37180 LOC_Os11g37900
up	Biological Process	0.0483891	0.0456432	11	Lipid biosynthetic/metabolic process	GO:0006629	LOC_Os03g10620 LOC_Os03g12030 LOC_Os04g52230 LOC_Os05g11130 LOC_Os05g40384 LOC_Os06g40500 LOC_Os06g49790 LOC_Os09g25850 LOC_Os09g36860 LOC_Os11g32240 LOC_Os11g37900
up	Biological Process	0.0254686	0.0414938	10	Carboxylic acid biosynthetic/metabolic process	GO:0019752	LOC_Os02g30630 LOC_Os03g12030 LOC_Os05g44922 LOC_Os06g40640 LOC_Os06g45710 LOC_Os06g49790 LOC_Os08g10510 LOC_Os09g36860 LOC_Os10g37180 LOC_Os11g37900
up	Biological Process	0.0290458	0.0248963	6	Photosynthesis	GO:0015979	LOC_Os01g71190 LOC_Os03g21560 LOC_Os04g59440 LOC_Os06g49160 LOC_Os12g17600 LOC_Os12g19381
up	Biological Process	0.0215723	0.0290456	7	Response to hormone	GO:0009725	LOC_Os01g72370 LOC_Os07g44900 LOC_Os03g14730 LOC_Os09g28620 LOC_Os03g12730 LOC_Os03g18600 LOC_Os03g50860
up	Biological Process	0.0229838	0.0290456	7	Defense response	GO:0006952	LOC_Os04g50700 LOC_Os11g12040 LOC_Os11g12320 LOC_Os03g46440 LOC_Os03g12730 LOC_Os06g29810 LOC_Os11g45050
down	Biological Process	0.000848133	0.0643275	33	Phosphorylation	GO:0016310	LOC_Os01g04460 LOC_Os01g14510 LOC_Os01g39970 LOC_Os01g52050 LOC_Os02g05910 LOC_Os02g05950 LOC_Os02g40200 LOC_Os02g41590 LOC_Os02g56370 LOC_Os03g08170 LOC_Os03g16740 LOC_Os03g24930 LOC_Os03g35600 LOC_Os04g01874 LOC_Os04g03830 LOC_Os04g54200 LOC_Os05g17604 LOC_Os06g50340 LOC_Os07g18230 LOC_Os07g36570 LOC_Os07g42200 LOC_Os07g48760 LOC_Os08g01830 LOC_Os08g35600 LOC_Os09g27010 LOC_Os11g03840 LOC_Os11g…
down	Biological Process	0.000183724	0.0604288	31	Small molecule metabolic process	GO:0044281	LOC_Os01g08270 LOC_Os01g46570 LOC_Os01g54860 LOC_Os02g04120 LOC_Os02g11070 LOC_Os02g41590 LOC_Os02g41670 LOC_Os03g11220 LOC_Os03g12110 LOC_Os03g31170 LOC_Os03g50880 LOC_Os03g58300 LOC_Os03g60090 LOC_Os04g23820 LOC_Os04g33390 LOC_Os04g43550 LOC_Os04g55720 LOC_Os05g04510 LOC_Os05g15530 LOC_Os05g35290 LOC_Os06g04070 LOC_Os06g05700 LOC_Os06g37300 LOC_Os07g09190 LOC_Os08g03682 LOC_Os08g33720 LOC_Os08g…
down	Biological Process	0.0101562	0.0584795	30	Response to stress	GO:0006950	LOC_Os01g28450 LOC_Os01g57730 LOC_Os01g58690 LOC_Os02g02400 LOC_Os02g04120 LOC_Os02g36280 LOC_Os02g40784 LOC_Os02g49980 LOC_Os03g03810 LOC_Os03g06139 LOC_Os03g11220 LOC_Os04g01874 LOC_Os04g02500 LOC_Os04g41110 LOC_Os04g43550 LOC_Os04g54200 LOC_Os05g41460 LOC_Os05g45410 LOC_Os06g04070 LOC_Os06g11800 LOC_Os07g18230 LOC_Os08g09110 LOC_Os08g39840 LOC_Os09g28354 LOC_Os09g36930 LOC_Os11g11550 LOC_Os12g…
down	Biological Process	0.000665584	0.0545809	28	Transmembrane transport	GO:0055085	LOC_Os01g01720 LOC_Os01g04950 LOC_Os01g17214 LOC_Os01g45830 LOC_Os02g09810 LOC_Os02g45520 LOC_Os02g58530 LOC_Os03g06139 LOC_Os03g10100 LOC_Os03g29850 LOC_Os03g62200 LOC_Os04g10750 LOC_Os04g10800 LOC_Os04g44750 LOC_Os04g45900 LOC_Os05g34980 LOC_Os05g37470 LOC_Os05g51610 LOC_Os06g42030 LOC_Os06g45940 LOC_Os07g01560 LOC_Os07g10820 LOC_Os07g41250 LOC_Os08g31410 LOC_Os09g26160 LOC_Os09g36930 LOC_Os10g…
down	Biological Process	0.000117026	0.0448343	23	Oxidation-reduction process	GO:0043436	LOC_Os01g08270 LOC_Os01g46570 LOC_Os01g54860 LOC_Os02g11070 LOC_Os02g41670 LOC_Os03g11220 LOC_Os03g12110 LOC_Os03g50880 LOC_Os03g58300 LOC_Os03g60090 LOC_Os04g23820 LOC_Os04g33390 LOC_Os04g55720 LOC_Os05g15530 LOC_Os05g35290 LOC_Os06g04070 LOC_Os06g05700 LOC_Os08g03682 LOC_Os08g33720 LOC_Os08g39840 LOC_Os11g41160 LOC_Os12g16720 LOC_Os12g36940
down	Biological Process	0.0432323	0.0409357	21	Cell communication	GO:0007154	LOC_Os01g17190 LOC_Os01g52050 LOC_Os02g56370 LOC_Os03g35600 LOC_Os04g01874 LOC_Os04g03830 LOC_Os04g43550 LOC_Os04g54200 LOC_Os05g37470 LOC_Os07g18230 LOC_Os07g36570 LOC_Os07g48660 LOC_Os07g48760 LOC_Os07g49460 LOC_Os10g25010 LOC_Os11g03840 LOC_Os11g44430 LOC_Os12g03650 LOC_Os12g36830 LOC_Os12g36850 LOC_Os12g36880
down	Biological Process	5.5e-05	0.0311891	16	Carboxylic acid biosynthetic/metabolic process	GO:0046394	LOC_Os01g08270 LOC_Os02g11070 LOC_Os02g41670 LOC_Os03g11220 LOC_Os03g12110 LOC_Os03g50880 LOC_Os03g58300 LOC_Os03g60090 LOC_Os04g33390 LOC_Os04g55720 LOC_Os05g35290 LOC_Os06g05700 LOC_Os08g03682 LOC_Os08g39840 LOC_Os11g41160 LOC_Os12g36940
down	Biological Process	0.0344917	0.0272904	14	Ion transport	GO:0006811	LOC_Os01g45830 LOC_Os03g29850 LOC_Os03g62200 LOC_Os04g10750 LOC_Os04g10800 LOC_Os04g45900 LOC_Os05g51610 LOC_Os06g42030 LOC_Os06g45940 LOC_Os08g31410 LOC_Os09g26160 LOC_Os10g42180 LOC_Os12g43660 LOC_Os12g44360
down	Biological Process	0.0408176	0.0116959	6	Defense response	GO:0006952	LOC_Os01g28450 LOC_Os02g36280 LOC_Os02g49980 LOC_Os03g03810 LOC_Os04g01874 LOC_Os04g02500 LOC_Os04g54200 LOC_Os05g41460 LOC_Os07g18230 LOC_Os08g09110 LOC_Os11g11550 LOC_Os12g16720 LOC_Os12g36850 LOC_Os12g36880
down	Biological Process	0.0408176	0.0272904	14	Lipid biosynthetic/metabolic process	GO:0044255	LOC_Os01g49820 LOC_Os01g51890 LOC_Os01g54860 LOC_Os02g11070 LOC_Os02g36190 LOC_Os02g36280 LOC_Os02g40784 LOC_Os03g11220 LOC_Os04g54200 LOC_Os05g47540 LOC_Os06g37300 LOC_Os07g09190 LOC_Os08g03682 LOC_Os08g39840
down	Biological Process	0.0432323	0.0194932	10	Dephosphorylation	GO:0016311	LOC_Os01g49820 LOC_Os01g51890 LOC_Os01g56880 LOC_Os03g12360 LOC_Os03g55320 LOC_Os11g41160 LOC_Os12g36830 LOC_Os12g36850 LOC_Os12g36880 LOC_Os12g39120
down	Biological Process	0.00048896	0.0116959	6	Lignin metabolic process	GO:0009808	LOC_Os02g09490 LOC_Os05g41440 LOC_Os08g06100 LOC_Os09g23540 LOC_Os10g36848 LOC_Os12g43660
down	Biological Process	0.000276326	0.00974659	5	Indole-containing compound biosynthetic process	GO:0042435	LOC_Os01g08270 LOC_Os03g50880 LOC_Os03g58300 LOC_Os08g06100 LOC_Os12g16720
down	Biological Process	0.0167187	0.0155945	8	Response to hormone	GO:0009725	LOC_Os01g52050 LOC_Os01g52050 LOC_Os11g31540 LOC_Os11g31530 LOC_Os02g04810 LOC_Os02g07110 LOC_Os02g42990 LOC_Os09g27820
