# Supplementary material for: Mutual potentiation of IPA1 and OsNPR1 enhances rice immunity
Source: Plant Cell. 2026 May 20;38(5):koag122. doi: 10.1093/plcell/koag122 (PMC13188844; doi:10.1093/plcell/koag122)
Supplement: koag122_Supplementary_Data [file koag122_supplementary_data.zip › Supplementary Data Set 5.xlsx]

## Sheet: Sheet1
Table S5. Oligos used in this study.
Name	Primer sequence(5’-3’)	Purpose
OsNPR1-BD-F	tggccatggaggccgaattcATGGAGCCGCCGACCAGCCAC	Y2H (pGBKT7)
OsNPR1-BD-R	ccgctgcaggtcgacggatccTCATCTCCTTGGTCGAATGGCCC
OsNPR11-268-BD-F	tggccatggaggccgaattcATGGAGCCGCCGACCAGCCAC	Y2H (pGBKT7)
OsNPR11-268-BD-R	ccgctgcaggtcgacggatccGTTAGGAAATCCCTTGTTTTCTGG
OsNPR1269-582-BD-F	tggccatggaggccgaattcATGAAACATGTGAGGAGGATACACAG	Y2H (pGBKT7)
OsNPR1269-582-BD-R	ccgctgcaggtcgacggatccTCATCTCCTTGGTCGAATGGCCC
OsSPL2-AD-F	gccatggaggccagtgaattcATGGATTGGGACGCCAAGATGC	Y2H (pGADT7)
OsSPL2-AD-R	cagctcgagctcgatggatccCTACCACGATGAGAAAGGAAG
OsSPL3-AD-F	gccatggaggccagtgaattcATGGGTTCTTTTGGGATGGACT	Y2H (pGADT7)
OsSPL3-AD-R	cagctcgagctcgatggatccTCAGTTCATCTGATCATAGTGG
OsSPL4-AD-F	gccatggaggccagtgaattcATGGATTGGATGCCTCCTCCGA	Y2H (pGADT7)
OsSPL4-AD-R	cagctcgagctcgatggatccTTAATGAAATGACATGCAGCTC
OsSPL7-AD-F	gccatggaggccagtgaattcATGGAAGGAAACGGCTGCG	Y2H (pGADT7)
OsSPL7-AD-R	cagctcgagctcgatggatccGACCACGCGGGCGCCCTC
OsSPL11-AD-F	gccatggaggccagtgaattcATGGAGTGCAACCCCGTCTCCT	Y2H (pGADT7)
OsSPL11-AD-R	cagctcgagctcgatggatccTCAATGTATCTGGTTCAGACCA
OsSPL12-AD-F	gccatggaggccagtgaattcATGGCTTCTTTTGGGATGAACT	Y2H (pGADT7)
OsSPL12-AD-R	cagctcgagctcgatggatccTCAGTGCAGATGGCCATAGCCG
OsSPL13-AD-F	ccatggaggccagtgaattcATGGACCGCAAGGACAAGGC	Y2H (pGADT7)
OsSPL13-AD-R	cagctcgagctcgatggatccTCTGATCTGGAACGGCGGGT
OsSPL16-AD-F	gccatggaggccagtgaattcATGGAGTGGGATCTCAAGATGC	Y2H (pGADT7)
OsSPL16-AD-R	cagctcgagctcgatggatccATCTGGCTGTGGCTTCCTGCGG
OsSPL18-AD-F	gccatggaggccagtgaattcATGGATTGGGATCTCAAGATGC	Y2H (pGADT7)
OsSPL18-AD-R	cagctcgagctcgatggatccCTACTGCCACGAGAATGGGAGC
OsCUL3a-AD-F	gccatggaggccagtgaattcATGAGCGGGGGCGGGCCG	Y2H (pGADT7)
OsCUL3a-AD-R	cagctcgagctcgatggatccTGCAAGATAGCGATATAACTTCCTATC
OsCUL3a1-377-AD-F	gccatggaggccagtgaattcATGAGCGGGGGCGGGCCG	Y2H (pGADT7)
OsCUL3a1-377-AD-R	cagctcgagctcgatggatccATACAACGATATGAATTCAGG
OsCUL3a378-649-AD-F	gccatggaggccagtgaattcATGTTCATCAACTTAAACAACAGG	Y2H (pGADT7)
OsCUL3a378-649-AD-R	cagctcgagctcgatggatccCCCAATCTTGACCTTAACAAG
OsCUL3a1-649-AD-F	gccatggaggccagtgaattcATGAGCGGGGGCGGGCCG	Y2H (pGADT7)
OsCUL3a1-649-AD-R	cagctcgagctcgatggatccTTGCGCCACTACTGTCCCAAT
OsCUL3a650-736-AD-F	gccatggaggccagtgaattcATGAAGGAATCTGAGCCAGAG	Y2H (pGADT7)
OsCUL3a650-736-AD-R	cagctcgagctcgatggatccTGCAAGATAGCGATATAACTTCCTATC
IPA1-BD-F	tggccatggaggccgaattcATGGAGATGGCCAGTGGAGGA	Y2H (pGBKT7)
IPA1-BD-R	ccgctgcaggtcgacggatccCTACAGAGACCAATCCATCGT
OsCUL3a-cLUC-F	tacgcgtcccggggcggtaccATGAGCGGGGGCGGGCCG	Split-LUC
OsCUL3a-cLUC-R	acgaaagctctgcaggtcgacGACCTTCTATGCAAGATAGCG
OsNPR1-nLUC-F	cgagctcggtacccgggatccATGGAGCCGCCGACCAGCCAC	Split-LUC
OsNPR1-nLUC-R	cgcgtacgagatctggtcgacTCTCCTTGGTCGAATGGCCC
OsNPR1-cLUC-F	tacgcgtcccggggcggtaccATGGAGCCGCCGACCAGCCAC	Split-LUC
OsNPR1-cLUC-R	acgaaagctctgcaggtcgacTCTCCTTGGTCGAATGGCCC
OsNPR1-cYFP-F	tggcgcgccactagtggatccATGGAGCCGCCGACCAGCCA	BiFC
OsNPR1-cYFP-R	agcggtaccctcgaggtcgacTCTCCTTGGTCGAATGGCCC
pPC86-IPA1-F	aaaaaaagagggtgggtcgacATGGAGATGGCCAGTGGAGGA	Y1H(pPC86)
pPC86-IPA1-R	cgcactagtagatctgaattcCAGAGACCAATCCATCGTGTT
p178-OsWRKY72pro-F	atatcagttattaccctcgagAGACGAATGGTCAAATATGTA	Y1H(p178)
p178-OsWRKY72pro-R	cgcctggcggatctgctcgagTGTACTACCACACAAATCATA
p178-OsWRKY45pro-F	atatcagttattaccctcgagAAATATCAACAGCCACGACGAC	Y1H(p178)
p178-OsWRKY45pro-R	atatcagttattaccctcgagCCTCAATCCAAGCAAGCAAGCGCA
p178-OsNPR3pro-F	atatcagttattaccctcgagTATTAATGACGGATTGATTA	Y1H(p178)
p178-OsNPR3pro-R	cgcctggcggatctgctcgagGTGGTCTACTATACGCGGAT
pBridge-IPA1-F	aagagaaaggtggcggccgcaATGGAGATGGCCAGTGGAGG	Y3H(pBridge)
pBridge-IPA1-R	gggagatcagcccgaagatctCTACAGAGACCAATCCATCGTGTT
pBridge-OsNPR1-F	tgtatcgccggaattcccggggATGGAGCCGCCGACCAGC	Y3H(pBridge)
pBridge-OsNPR1-R	tggctgcaggtcgacggatccTCATCTCCTTGGTCGAATGGC
pBridge-OsSPL3-F	aagagaaaggtggcggccgcaATGGGTTCTTTTGGGATGGAC	Y3H(pBridge)
pBridge-OsSPL3-R	gggagatcagcccgaagatctCTATAATGCAAATAGAATCTTA
pGreenII 62-SK-IPA1-F	cgctctagaactagtggatccATGGAGATGGCCAGTGGAGGA	Dual-luciferase reporter assay
pGreenII 62-SK-IPA1-R	tcagcgtaccgaattggtaccCTACAGAGACCAATCCATCGT
pGreenII 62-SK-OsNPR1-F	cgctctagaactagtggatccATGGAGCCGCCGACCAGCCAC	Dual-luciferase reporter assay
pGreenII 62-SK-OsNPR1-R	tcagcgtaccgaattggtaccTCATCTCCTTGGTCGAATGGC
OsWRKY45pro-LUC-F	acgacggccagtgccaagcttAAATATCAACAGCCACGACGAC	Dual-luciferase reporter assay
OsWRKY45pro-LUC-R	tgtttttggcgtcttccatggCCTCAATCCAAGCAAGCAAGCGCA
OsWRKY72pro-LUC-F	ctatagggcgaattgggtaccAAGAGATAAATGAAGAGTGAGA	Dual-luciferase reporter assay
OsWRKY72pro-LUC-R	cgctctagaactagtggatccTGTACTACCACACAAATCATA
OsNPR3pro-LUC-F	ctatagggcgaattgggtaccTATTAATGACGGATTGATTA	Dual-luciferase reporter assay
OsNPR3pro-LUC-R	cgctctagaactagtggatccGTGGTCTACTATACGCGGAT
OsNPR1 sgRNA1-F	GCCGATGCCTTGATATGGTAGTC	Gene editing
OsNPR1 sgRNA1-R	AAACGACTACCATATCAAGGCAT
IPA1 OsSPL17 sgRNA2-F	GCAGAAGCGCTGCTCGAGGC	Gene editing
IPA1 OsSPL17 sgRNA2-R	GCCTCGAGCAGCGCTTCTGC
OsNPR3 sgRNA3-F	TCAGTCTCGAGGTAACGATTGTCC	Gene editing
OsNPR3 sgRNA3-R	AAACGGACAATCGTTACCTCGAGA
OsWRKY45 sgRNA4-F	TGTGTGATTCTCCACACCTTCTCCC	Gene editing
OsWRKY45 sgRNA4-R	AAACGGGAGAAGGTGTGGAGAATCA
OsCUL3a sgRNA5-F	TGTGTGGAGCGGACATGGAAGGTCC	Gene editing
OsCUL3a sgRNA5-R	AAACGGACCTTCCATGTCCGCTCCA
OsCUL3a sgRNA6-F	TGTGTGTCCGAGAGACGTCTCAATG	Gene editing
OsCUL3a sgRNA6-R	AAACCATTGAGACGTCTCTCGGACA
IPA1-3xFLAG-F	aaaagttcgccggagATCTCGTTTAGAGCAGGTACA	Transgene
IPA1-3xFLAG-R	atggtctttgtagtcaagcttCAGAGACCAATCCATCGTGTTG
OsCUL3a-3xHA-F	cggggatcctctagagtcgacAATCTATATGTCCCTCATAAATGAG	Transgene
OsCUL3a-3xHA-R	aacatcgtatgggtaaagcttTGCAAGATAGCGATATAACTTCCTA
OsNPR1-3xFLAG-F	GGAATTCCTGCGTGTGGTGAACTGGTGAC	Transgene
OsNPR1-3xFLAG-R	GGGGTACCTCTCCTTGGTCGAATGGCCC
OsNPR1-GFP-F	ccagatccagtgggatccATGGAGCCGCCGACCAGCCAC	Transgene
OsNPR1-GFP-R	actagtaagcttggtaccTCTCCTTGGTCGAATGGCCCCG
FEM3-3xHA-F	cggggatcctctagagtcgacCGATGATGCATTTGAGTTTTGG	Transgene
FEM3-3xHA-R	aacatcgtatgggtaaagcttGTCAGACGGGCTAGGTCCCT
Osnpr1-3-F	CCAATGCATGTCAGTCGGTT	Genotyping (CAPS, AvaII)
Osnpr1-3-R	CGTAGACTCTCACCTGCCAT
Osnpr1-4-F	ACTGCTTGAAAGATGCCATGAT	Genotyping (dCAPS, PflMI)
Osnpr1-4-R	TTAATCCGAGGCTTAGGCGTGC
Osnpr1-6-F	TTGAAAGATGCCTTCACATGGT	Genotyping (dCAPS, DraIII)
Osnpr1-6-R	TTAATCCGAGGCTTAGGCGTGC
Osnpr3-1-F	AGCCGCTTCTCGAGGTAACGATTGT	Genotyping (dCAPS, PshAI)
Osnpr3-1-R	TGTCGCAGCGCCGATTATCTGAT
ipa1-13-F	CGGATCTGAGCGGGATCAAG	Genotyping (dCAPS, XhoI)
ipa1-13-R	GGCGAGGTGAGTGAGAGAGT
Osspl17-1-F	GGCGTCAAGCCGTACTACTG	Genotyping (dCAPS, HpaII)
Osspl17-1-R	TCAGAGCTTGCTGAGGTAGC
Oswrky45-5-F	AAGAGAGAGTGCGAGAGTGC	Genotyping (CAPS, MboII)
Oswrky45-5-R	CTGCACCTCCGACCCTTC
IPA1-OE-F	CGGTGTTCGCTGGCCCAAAT	Genotyping
IPA1-OE-R	GTATAATTGCGGGACTCTAATC
MIM156-F	GTAAGGGATGACGCACAATC	Genotyping
MIM156-R	TGACAGAAGATAGAAGTGAGCAT
OsWRKY72-OE-F	GCAGCCAGGTCGACATCCTC	Genotyping
OsWRKY72-OE-R	TACGTCGTCACCACCACCGT
miR156-OE-F	GGGATCCTTTTGGGTGGTGGCAGTTGA	Genotyping
miR156-OE-R	GTATAATTGCGGGACTCTAATC
IPA1-3xHA-F	catttggagaggacactcgagATGGAGATGGCCAGTGGAGG	Expressed in N. benthamiana
IPA1-3xHA-R	aacatcgtatgggtaatcgatCAGAGACCAATCCATCGTGTTG
OsCUL3a-3xFLAG-F	tttctagaaggccttggatccATGAGCGGGGGCGGGCCGCCG	Expressed in N. benthamiana
OsCUL3a-3xFLAG-R	atggtctttgtagtcgaattcTGCAAGATAGCGATATAACTT
OsNPR1-GFP-F	agagtcgacctgcaggcatgcATGGTGAGCAAGGGCGAGGA	Expressed in N. benthamiana
OsNPR1-GFP-R	gaacgatcggggaaattcgagctTTACTTGTACAGCTCGTCCA
OsUBQ-F	AACCAGCTGAGGCCCAAGA	RT-qPCR
OsUBQ-R	ACGATTGATTTAACCAGTCCATGA
OsPR1a-F	GACCTCGGCGTCTTCATC	RT-qPCR
OsPR1a-R	GAGATTGGCCGACGAAGTT
OsPR10-F	ATGAAGCTTAACCCTGCCG	RT-qPCR
OsPR10-F	CTTCCCCACCTTGCTTTCTG
OsWRKY45-F	GCAGCGCGGATCTTAATTTG	RT-qPCR
OsWRKY45-R	GAGACGACACATCAACAAGG
OsNPR1-F	GCTTTGGCGAGGATTATGTTTC	RT-qPCR
OsNPR1-R	TTGTCTTTCAGGAGGTGGATTT
OsGSTU7-F	GACCTCCACAACAAGAGTGA	RT-qPCR
OsGSTU7-R	ACTTGTCATTGATGTAGGCG
OsWRKY72-F	GCAGCCAGGTCGACATCCTC	RT-qPCR
OsWRKY72-R	TACGTCGTCACCACCACCGT
OsNBL3-F	CTAAGGCAAACCTCGTCTTG	RT-qPCR
OsNBL3-R	GCTGAATTCCAAGCTCCTCC
Spl7-F	TGACCTGTTGCCCAAGTACT	RT-qPCR
Spl7-R	GCGAGTGGTCCGTTTATCTG
ELL1-F	GCGACGTGATCGTGGACGAAC	RT-qPCR
ELL1-R	GACTAGCTCCGTCATCACCCA
OsBRR1-F	GTCCAACAACATCCTCCTCG	RT-qPCR
OsBRR1-R	TCTTCTCGTCCACCTTGAGC
OsCOMT8-F	CCGGCGACATGTTTGAGAG	RT-qPCR
OsCOMT8-R	GCTCCGACCACTATATCCATGA
OsFd4-F	ACTACTCTCGCGAGGAGGAAAG	RT-qPCR
OsFd4-R	CACGTCGCCATCTTGAAACCTC
PR Bet vI-F	TGCAGAGCTACAAGGAGAAAT	RT-qPCR
PR Bet vI-R	GAATGATCTCGAACCGGATCAT
OsNPR3-F	ACTTGGAGAATAGAGTTGCC	RT-qPCR
OsNPR3-R	CAGATGTGAGACCAGCAA
EUI1-F	CTTCCACAAGTGGAGGAAAGCCTAC	RT-qPCR
EUI1-R	GAGGTACTTGGGCTTGCCCATGTC
OsSAUR6-F	CAGGAGTACGGGTACGGCCA	RT-qPCR
OsSAUR6-R	GGGGTATTCGCCTTCGTCGG
DEP1pro-F	ACTAGTACAAAACCTGCGCTGGT	ChIP-qPCR
DEP1pro-R	AGCGTGGCGGATTCACGT
D53pro-F	GAAGAAGCACTCACCAAACTCGT	ChIP-qPCR
D53pro-F	TGTACTCTGCAACTGCAACAGGA
OsWRKY72-P1-F	TTCTCTTATCCGTAGC	ChIP-qPCR
OsWRKY72-P1-R	CTGCTGCTCTTCTCACTC
OsWRKY72-P2-F	GGTGAGACCAGGTATTA	ChIP-qPCR
OsWRKY72-P2-R	CACATTCAAAGGCCCCATC
OsWRKY72-P3-F	AGCTAGCTCTCTCAAACCATCT	ChIP-qPCR
OsWRKY72-P3-R	TTGATTGAAGGGCGGCTTC
OsNPR3-P4-F	TTGGGCGGAGGAGTACTA	ChIP-qPCR
OsNPR3-P4-R	CATAGAACGAAGGGTGCA
OsNPR3-P5-F	GCCATACTCAAGTGCCT	ChIP-qPCR
OsNPR3-P5-R	GGGGGAGAATTTACTGGG
OsNPR3-P6-F	GGAGGCATGCGACCACA	ChIP-qPCR
OsNPR3-P6-R	ATTGCTGCCGACTCGATC
OsWRKY45-P7-F	TGATCTCTCCCGTGGTTTCC	ChIP-qPCR
OsWRKY45-P7-R	AACCTCATGAACCGAGCGTA
OsWRKY45-P8-F	ACTCACCTCGTGCATTCAC	ChIP-qPCR
OsWRKY45-P8-R	CCATAGACCCGGTTCACC
OsWRKY45-P9-F	CATGGAAACCCCTCGTGAG	ChIP-qPCR
OsWRKY45-P9-R	CCATTTCTGTAGCCGAAGGAG
OsNPR1-F	ggggtaccATGAGACAACGGACAACTGT	Antibody development
OsNPR1-R	ccctcgaTCTCCTTGGTCGAATGGCCCC
OsWRKY45-F	ggggtaccATGCCGGCCACCGCCCCCATC	Antibody development
OsWRKY45-R	ccctcgaAAAGCTCAAACCCATAATGTC
OsNPR1-GST	cgtcgtgcatctgttggatccATGGAGCCGCCGACCAGC	Expression and purification
OsNPR1-GST	tcagtcagtcacgatgaattcTCTCCTTGGTCGAATGGCC
Probe A (OsWRKY72) F	TAGATGATTTAGAGCTAATAGTGGGCTATACTATTAAACTTGCTCTAAC	EMSA
Probe A (OsWRKY72) R	GTTAGAGCAAGTTTAATAGTATAGCCCACTATTAGCTCTAAATCATCTA
Probe B (OsNPR3) F	ATACTCAAGTGCCTAATCATGTTGTACTGGGTACTATTCCTAATTCATTCGG	EMSA
Probe B (OsNPR3) R	CCGAATGAATTAGGAATAGTACCCAGTACAACATGATTAGGCACTTGAGTAT
Probe C (OsNPR3) F	TACACCACCTCACTGACACGTGGGCCCCACACGCCACACACCACAC	EMSA
Probe C (OsNPR3) R	GTGTGGTGTGTGGCGTGTGGGGCCCACGTGTCAGTGAGGTGGTGTA
Probe D (OsWRKY45) F	CCGTTCACCGCGAGTCACCGCGTGGGCCGCCACAATTCGGTGAACCGGGT	EMSA
Probe D (OsWRKY45) R	ACCCGGTTCACCGAATTGTGGCGGCCCACGCGGTGACTCGCGGTGAACGG
