# Supplementary material for: Mutual potentiation of IPA1 and OsNPR1 enhances rice immunity
Source: Plant Cell. 2026 May 20;38(5):koag122. doi: 10.1093/plcell/koag122 (PMC13188844; doi:10.1093/plcell/koag122)
Supplement: koag122_Supplementary_Data [file koag122_supplementary_data.zip › Supplementary Data Set 6.xlsx]

## Sheet: Figure 1
	Figure 1B Student’s t-test
	Comparison	Significant	Difference	SE_of_difference	t_ratio	df	CI_lower_95	CI_upper_95	p_value
	CK vs. BTH	Yes	-280.8	32.7787	-8.56654	4	-371.809	-189.792	0.0010197
	Figure 1D	Student’s t-test
	Comparison	Significant	Difference	SE_of_difference	t_ratio	df	CI_lower_95	CI_upper_95	p_value
	CK vs. BTH	Yes	-2.03964	0.0597549	-34.1334	58	-2.15925	-1.92003	4.28225e-40
	Figure 1F Student’s t-test
		OsPR1a
		Comparison	Significant	Difference	SE_of_difference	t_ratio	df	CI_lower_95	CI_upper_95	p_value
		IPA1-OE (L1) vs. NIP	Yes	-3.87033	0.386922	10.0029	4	2.79607	4.9446	0.000561379
		IPA1-OE (L5) vs. NIP	Yes	-3.659	0.309931	11.8058	4	2.79849	4.51951	0.000294625
		IPA1-OE (L8) vs. NIP	Yes	-2.22767	0.179456	12.4134	4	1.72942	2.72592	0.000242
		OsPR10
		Comparison	Significant	Difference	SE_of_difference	t_ratio	df	CI_lower_95	CI_upper_95	p_value
		IPA1-OE (L1) vs. NIP	Yes	-2.61716	0.610418	4.2875	4	0.922372	4.31195	0.00912771
		IPA1-OE (L5) vs. NIP	Yes	-3.14885	0.223307	14.101	4	2.52885	3.76885	0.000146801
		IPA1-OE (L8) vs. NIP	Yes	-4.23904	1.32235	3.20567	4	0.567592	7.91048	0.00832723
		OsWRKY45
		Comparison	Significant	Difference	SE_of_difference	t_ratio	df	CI_lower_95	CI_upper_95	p_value
		IPA1-OE (L1) vs. NIP	Yes	-1.29815	0.257757	5.03635	4	0.582506	2.0138	0.00730076
		IPA1-OE (L5) vs. NIP	Yes	-1.23212	0.160673	7.66851	4	0.786021	1.67822	0.00155456
		IPA1-OE (L8) vs. NIP	Yes	-1.34953	0.258142	5.22786	4	0.632812	2.06625	0.00639304
	BTH	OsWRKY45
		Comparison	Significant	Difference	SE_of_difference	t_ratio	df	CI_lower_95	CI_upper_95	p_value
		IPA1-OE (L1) vs. NIP	Yes	-15.3616	2.45151	6.26618	4	8.55512	22.1681	0.00330963
		IPA1-OE (L5) vs. NIP	Yes	-17.8313	0.939084	18.988	4	15.224	20.4386	4.53154e-05
		IPA1-OE (L8) vs. NIP	Yes	-16.5579	2.32525	7.12091	4	10.102	23.0139	0.00205572
		OsPR10
		Comparison	Significant	Difference	SE_of_difference	t_ratio	df	CI_lower_95	CI_upper_95	p_value
		IPA1-OE (L1) vs. NIP	Yes	-14.8393	2.37868	6.23846	4	8.23503	21.4436	0.0033642
		IPA1-OE (L5) vs. NIP	Yes	-15.7497	3.32995	4.72971	4	6.50427	24.9951	0.00910604
		IPA1-OE (L8) vs. NIP	Yes	-15.7102	2.83338	5.54467	4	7.84344	23.5769	0.00517474
		OsPR1a
		Comparison	Significant	Difference	SE_of_difference	t_ratio	df	CI_lower_95	CI_upper_95	p_value
		IPA1-OE (L1) vs. NIP	Yes	-8.161	1.08171	7.54457	4	5.1577	11.1643	0.00165343
		IPA1-OE (L5) vs. NIP	Yes	-12.3517	2.73137	4.52215	4	4.76817	19.9352	0.00806408
		IPA1-OE (L8) vs. NIP	Yes	-8.23233	0.950163	8.66412	4	5.59426	10.8704	9.76416

## Sheet: Figure 2
	Figure 2G PXO99A Duncan’s new multiple range test and One-way ANOVA
	Treatment	N	Mean	SE	CI_lower	CI_upper	5% Significance Level
	Osnpr1-3	30	12.9033	0.271838	12.3649	13.4417	a
	NIP	30	9.14	0.229021	8.6864	9.5936	b
	Osnpr1-3 IPA1-OE	30	7.19667	0.160565	6.87865	7.51469	c
	IPA1-OE	30	3.88333	0.128482	3.62886	4.13781	d
	One-way ANOVA
	Source	DF	SS	MS	F	P
	type	3	1278.57	426.191	336.972	4.39195e-57
	Residuals	116	146.713	1.26477
	CV_percent
	13.581
	Figure 2G DY89031 Duncan’s new multiple range test and One-way ANOVA
	Treatment	N	Mean	SE	CI_lower	CI_upper	5% Significance Level
	Osnpr1-3	30	15.2033	0.23166	14.7445	15.6622	a
	NIP	30	10.6	0.196287	10.2112	10.9888	b
	Osnpr1-3 IPA1-OE	30	8.19667	0.196667	7.80714	8.58619	c
	IPA1-OE	30	5.58333	0.0863145	5.41238	5.75429	d
	Source	DF	SS	MS	F	P
	type	3	1504.51	501.502	483.412	2.27718e-65
	Residuals	116	120.341	1.03742
	CV_percent
	10.2926
	Figure 2H Duncan’s new multiple range test and One-way ANOVA
	Treatment	N	Mean	SE	CI_lower	CI_upper	5% Significance Level
	Osnpr1-3 14 dpi	6	3.31667e+08	2.10423e+07	2.89139e+08	3.74195e+08	a
	NIP 14 dpi	6	1.66667e+08	1.85592e+07	1.29157e+08	2.04176e+08	b
	Osnpr1-3 IPA1-OE 14 dpi	6	1.28333e+08	1.16667e+07	1.04754e+08	1.51913e+08	c
	IPA1-OE 14 dpi	6	3.16667e+07	4.77261e+06	2.20209e+07	4.13125e+07	d
	NIP 0 dpi	6	118.333	6.00925	106.188	130.478	e
	Osnpr1-3 IPA1-OE 0 dpi	6	110	7.30297	95.2402	124.76	e
	Osnpr1-3 0 dpi	6	105	8.46562	87.8904	122.11	e
	IPA1-OE 0 dpi	6	95	11.4746	71.8089	118.191	e
	Source	DF	SS	MS	F	P
	type	7	6.06464e+17	8.66377e+16	122.097	6.05633e-25
	Residuals	40	2.83833e+16	709583333333553
	CV_percent
	32.3702
	Figure 2J Student’s t-test
	Comparison	Significant	Difference	SE_of_difference	t_ratio	df	CI_lower_95	CI_upper_95	p_value
	NIP (+BTH) vs. NIP (-BTH)	Yes	0.35	0.0489629	-7.14827	38	-0.44912	-0.25088	1.55097e-08
	Comparison	Significant	Difference	SE_of_difference	t_ratio	df	CI_lower_95	CI_upper_95	p_value
	IPA1-OE (+BTH) vs. IPA1-OE (-BTH)	Yes	0.215	0.0319333	-6.73278	38	-0.279646	-0.150354	5.66682e-08
	Comparison	Significant	Difference	SE_of_difference	t_ratio	df	CI_lower_95	CI_upper_95	p_value
	Osnpr1-3 IPA1-OE (+BTH) vs. Osnpr1-3 IPA1-OE (-BTH)	No	0	NA	0	38	-0.0868244	0.0868244	1
	Comparison	Significant	Difference	SE_of_difference	t_ratio	df	CI_lower_95	CI_upper_95	p_value
	Osnpr1-3 (+BTH) vs. Osnpr1-3(-BTH)	No	0.035	0.0566034	-0.618337	38	-0.149588	0.0795876	0.540042
	Figure 2K Student’s t-test
	Comparison (-BTH) OsPR1a	Significant	Difference	SE_of_difference	t_ratio	df	CI_lower_95	CI_upper_95	p_value
	IPA1-OE vs. NIP	Yes	-6.75935	0.230708	29.2983	4	6.1188	7.3999	8.08004e-06
	Osnpr1-3 IPA1-OE vs. NIP	Yes	0.794126	0.148031	-5.36461	4	-1.20512	-0.383127	0.00582831
	Osnpr1-3 vs. NIP	No	0.510721	0.295084	-1.73076	4	-1.33001	0.308564	0.0158541
	Comparison (+BTH)	Significant	Difference	SE_of_difference	t_ratio	df	CI_lower_95	CI_upper_95	p_value
	IPA1-OE vs. NIP	Yes	-14.4197	3.15242	4.57417	4	5.66716	23.1722	0.00902285
	Osnpr1-3 IPA1-OE vs. NIP	Yes	5.43611	0.551945	-9.84901	4	-6.96856	-3.90367	0.000596085
	Osnpr1-3 vs. NIP	Yes	6.13182	0.515663	-11.8912	4	-7.56353	-4.70012	0.000286452
	Comparison (-BTH) OsPR10	Significant	Difference	SE_of_difference	t_ratio	df	CI_lower_95	CI_upper_95	p_value
	IPA1-OE vs. NIP	Yes	-3.4801	0.671439	5.18305	4	1.61589	5.34432	0.00659247
	Osnpr1-3 IPA1-OE vs. NIP	No	-0.325795	0.224147	1.45349	4	-0.296535	0.948125	0.219754
	Osnpr1-3 vs. NIP	Yes	0.799315	0.112331	-7.11574	4	-1.11119	-0.487436	0.00206133
	Comparison (+BTH)	Significant	Difference	SE_of_difference	t_ratio	df	CI_lower_95	CI_upper_95	p_value
	IPA1-OE vs. NIP	Yes	-12.6454	1.5617	8.0972	4	8.3094	16.9813	0.00126443
	Osnpr1-3 IPA1-OE vs. NIP	Yes	9.93562	1.2111	-8.20382	4	-13.2982	-6.57308	0.00120295
	Osnpr1-3 vs. NIP	Yes	11.1153	0.987548	-11.2554	4	-13.8571	-8.37338	0.00035497
	Comparison (-BTH) OsWRKY45	Significant	Difference	SE_of_difference	t_ratio	df	CI_lower_95	CI_upper_95	p_value
	IPA1-OE vs. NIP	Yes	-1.60193	0.432323	3.7054	4	0.401609	2.80225	0.00207372
	Osnpr1-3 IPA1-OE vs. NIP	Yes	0.479588	0.130081	-3.68683	4	-0.840751	-0.118425	0.00210772
	Osnpr1-3 vs. NIP	Yes	0.797523	0.0956329	-8.33942	4	-1.06304	-0.532004	0.00113001
	Comparison (+BTH)	Significant	Difference	SE_of_difference	t_ratio	df	CI_lower_95	CI_upper_95	p_value
	IPA1-OE vs. NIP	Yes	-13.8559	2.16308	6.40563	4	7.85022	19.8616	0.003051
	Osnpr1-3 IPA1-OE vs. NIP	Yes	16.4645	1.07181	-15.3615	4	-19.4404	-13.4887	0.000104773
	Osnpr1-3 vs. NIP	Yes	17.289	1.057	-16.3568	4	-20.2237	-14.3543	8.17745e-05
	Figure 2M Duncan’s new multiple range test and One-way ANOVA
	Treatment	N	Mean	SE	CI_lower	CI_upper	5% Significance Level
	ipa1-13 Osspl17-1 CK	20	1.46	0.0393366	1.38228	1.53772	a
	ipa1-13 Osspl17-1 BTH	20	1.35	0.0328473	1.2851	1.4149	b
	Osspl17-1 CK	20	1.245	0.0351501	1.17555	1.31445	c
	ipa1-13 CK	20	1.195	0.0393867	1.11718	1.27282	c
	NIP CK	20	0.9	0.0240613	0.852462	0.947538	d
	Osspl17-1 BTH	20	0.785	0.0274101	0.730846	0.839154	e
	ipa1-13 BTH	20	0.735	0.0292674	0.677177	0.792823	e
	NIP BTH	20	0.35	0.0246021	0.301394	0.398606	f
	Source	DF	SS	MS	F	P
	type	7	19.621	2.803	136.644	2.93233e-62
	Residuals	152	3.118	0.0205132
	CV_percent
	14.2867
	Figure 2N Student’s t-test
	Comparison (-BTH) OsPR1a	Significant	Difference	SE_of_difference	t_ratio	df	CI_lower_95	CI_upper_95	p_value
	ipa1-13 vs. NIP	No	0.229129	0.107559	-2.13027	4	-0.52776	0.0695019	0.100178
	Osspl17-1 vs. NIP	No	0.0591754	0.152485	-0.388073	4	-0.482542	0.364191	0.71773
	ipa1-13 Osspl17-1 vs. NIP	No	0.209062	0.135677	-1.54088	4	-0.585763	0.167639	0.198197
	Comparison (+BTH) OsPR1a
	ipa1-13 vs. NIP	Yes	1.91996	0.487001	-3.94241	4	-3.27209	-0.567825	0.0169255
	Osspl17-1 vs. NIP	Yes	1.85686	0.475802	-3.90259	4	-3.1779	-0.53582	0.0175032
	ipa1-13 Osspl17-1 vs. NIP	Yes	3.56623	0.365303	-9.76237	4	-4.58047	-2.55198	0.0006168
	Comparison (-BTH) OsPR10	Significant	Difference	SE_of_difference	t_ratio	df	CI_lower_95	CI_upper_95	p_value
	ipa1-13 vs. NIP	No	0.108702	0.101236	-1.07375	4	-0.389777	0.172374	0.343394
	Osspl17-1 vs. NIP	No	0.0244138	0.0913199	-0.267344	4	-0.277958	0.229131	0.802423
	ipa1-13 Osspl17-1 vs. NIP	Yes	0.498526	0.0863594	-5.77269	4	-0.738298	-0.258754	0.00447087
	Comparison (+BTH) OsPR10
	ipa1-13 vs. NIP	Yes	3.98733	0.64378	-6.19362	4	-5.77475	-2.19991	0.00345485
	Osspl17-1 vs. NIP	Yes	4.09484	0.549505	-7.45188	4	-5.62051	-2.56917	0.00173248
	ipa1-13 Osspl17-1 vs. NIP	Yes	6.13373	0.490239	-12.5117	4	-7.49485	-4.7726	0.000234754
	Comparison (-BTH) OsWRKY45	Significant	Difference	SE_of_difference	t_ratio	df	CI_lower_95	CI_upper_95	p_value
	ipa1-13 vs. NIP	No	-0.0581517	0.203618	0.285592	4	-0.507184	0.623487	0.78937
	Osspl17-1 vs. NIP	No	0.0937708	0.161135	-0.58194	4	-0.541153	0.353612	0.591829
	ipa1-13 Osspl17-1 vs. NIP	No	0.0583477	0.156363	-0.373157	4	-0.49248	0.375784	0.727965
	Comparison (+BTH) OsWRKY45
	ipa1-13 vs. NIP	Yes	5.27842	0.518133	-10.1874	4	-6.71699	-3.83985	0.000523005
	Osspl17-1 vs. NIP	Yes	4.68701	0.542679	-8.63679	4	-6.19373	-3.18029	0.000988305
	ipa1-13 Osspl17-1 vs. NIP	Yes	7.86371	0.322347	-24.3952	4	-8.75869	-6.96873	1.67527e-05

## Sheet: Figure 3
	Figure 3G PXO99A Duncan’s new multiple range test and One-way ANOVA								Figure 3G DY89031 Duncan’s new multiple range test and One-way ANOVA
	Treatment	N	Mean	SE	CI_lower	CI_upper	5% Significance Level		Treatment	N	Mean	SE	CI_lower	CI_upper	5% Significance Level
	Osnpr1-3	30	12.73	0.258161	12.2187	13.2413	a		Osnpr1-3	30	14.6867	0.247829	14.1958	15.1775	a
	WT	30	7.13667	0.172572	6.79487	7.47847	b		WT	30	9.69667	0.136498	9.42631	9.96702	b
	Osnpr1-3 MIM156	30	6.46667	0.155536	6.15861	6.77473	c		Osnpr1-3 MIM156	30	7.6	0.152376	7.2982	7.9018	c
	MIM156 (M4)	30	4.35333	0.0933087	4.16852	4.53814	d		MIM156 (M4)	30	5.35	0.0989311	5.15405	5.54595	d
	One-way ANOVA								One-way ANOVA
	Source	DF	SS	MS	F	P			Source	DF	SS	MS	F	P
	type	3	1150.09	383.363	395.241	1.03168e-60			type	3	1429.85	476.616	562.096	6.66055e-69
	Residuals	116	112.514	0.969948					Residuals	116	98.3593	0.847925
	CV_percent								CV_percent
	12.8376								9.86602
	Figure 3I Student’s t-test
	Comparison	Significant	Difference	SE_of_difference	t_ratio	df	CI_lower_95	CI_upper_95	p_value
	WT (-BTH) vs. WT (+BTH)	Yes	0.295	0.0512861	-5.75205	38	-0.398823	-0.191177	1.24603e-06
	MIM156 (-BTH) vs. MIM156 (+BTH)	Yes	0.3	0.0341822	-8.7765	38	-0.369198	-0.230802	1.12655e-10
	Osnpr1-3 MIM156 (-BTH) vs. Osnpr1-3 MIM156 (+BTH)	No	0.025	0.037258	-0.670997	38	-0.100425	0.0504249	0.506281
	Osnpr1-3 (-BTH) vs. Osnpr1-3 (+BTH)	No	0.07	0.0413585	-1.69252	38	-0.153726	0.0137259	0.0987324
	Figure 3J Student’s t-test
	OsPR1a (-BTH)
	Comparison	Significant	Difference	SE_of_difference	t_ratio	df	CI_lower_95	CI_upper_95	p_value
	MIM156 vs. WT	Yes	-2.39633	0.130224	18.4017	4	2.03477	2.75789	5.13122e-05
	Osnpr1-3 MIM156 vs. WT	Yes	0.675333	0.155066	-4.35514	4	-1.10587	-0.244801	0.0121082
	Osnpr1-3 vs. WT	Yes	0.644333	0.136546	-4.7188	4	-1.02345	-0.265221	0.00917969
	OsPR1a (+BTH)
	MIM156 vs. WT	Yes	-2.94218	0.308581	9.53454	4	2.08542	3.79893	0.000675703
	Osnpr1-3 MIM156 vs. WT	Yes	3.12439	0.29625	-10.5465	4	-3.94691	-2.30187	0.000457227
	Osnpr1-3 vs. WT	Yes	3.37801	0.315372	-10.7112	4	-4.25363	-2.5024	0.0004305
	OsPR10 (-BTH)
	Comparison	Significant	Difference	SE_of_difference	t_ratio	df	CI_lower_95	CI_upper_95	p_value
	MIM156 vs. WT	No	-2.4	1.39952	1.71487	4	-1.48569	6.28569	0.00615167
	Osnpr1-3 MIM156 vs. WT	Yes	0.369	0.0996276	-3.70379	4	-0.645611	-0.0923893	0.0207664
	Osnpr1-3 vs. WT	Yes	0.77	0.126844	-6.07046	4	-1.12217	-0.417825	0.00371975
	OsPR10 (+BTH)
	MIM156 vs. WT	Yes	-13.0627	1.75954	7.42392	4	8.1774	17.9479	0.00175724
	Osnpr1-3 MIM156 vs. WT	Yes	6.52433	0.242153	-26.943	4	-7.19666	-5.85201	1.12821e-05
	Osnpr1-3 vs. WT	Yes	6.262	0.124454	-50.3156	4	-6.60754	-5.91646	9.33677e-07
	OsWRKY45 (-BTH)
	Comparison	Significant	Difference	SE_of_difference	t_ratio	df	CI_lower_95	CI_upper_95	p_value
	MIM156 vs. WT	Yes	-2.10567	0.278003	7.57425	4	1.33381	2.87753	0.00162906
	Osnpr1-3 MIM156 vs. WT	No	0.180667	0.102008	-1.77111	4	-0.463885	0.102552	0.151244
	Osnpr1-3 vs. WT	Yes	0.782333	0.105517	-7.41431	4	-1.07529	-0.489372	0.00176585
	OsWRKY45 (+BTH)
	MIM156 vs. WT	Yes	-8.32433	1.94535	4.27909	4	2.92317	13.7255	0.00128569
	Osnpr1-3 MIM156 vs. WT	Yes	5.107	0.830496	-6.14934	4	-7.41283	-2.80117	0.00354734
	Osnpr1-3 vs. WT	Yes	6.393	0.784901	-8.14498	4	-8.57223	-4.21377	0.00123641
	Figure 3L Student’s t-test
	Comparison	Significant	Difference	SE_of_difference	t_ratio	df	CI_lower_95	CI_upper_95	p_value
	ZH11(+BTH) vs. ZH11(-BTH)	Yes	0.41	0.0462829	-8.85857	38	-0.503695	-0.316305	8.85831e-11
	miR156-OE-2(+BTH) vs. miR156-OE-2(-BTH)	No	0.09	0.0450146	-1.99935	38	-0.181127	0.00112733	0.0527582
	miR156-OE-5(+BTH) vs. miR156-OE-5(-BTH)	No	0.055	0.0431491	-1.27465	38	-0.142351	0.0323507	0.210172
	Figure 3M Student’s t-test
	OsPR1a
	Comparison	Significant	Difference	SE_of_difference	t_ratio	df	CI_lower_95	CI_upper_95	p_value
	miR156OE-2 (-BTH) vs. ZH11 (-BTH)	Yes	0.65111	0.21213	-3.0694	4	-1.24008	-0.0621439	0.0373149
	miR156OE-5 (-BTH) vs. ZH11 (-BTH)	Yes	0.70629	0.212985	-3.31615	4	-1.29763	-0.114948	0.0294845
	miR156OE-2 (+BTH) vs. ZH11 (+BTH)	Yes	6.29577	0.745904	-8.44045	4	-8.36673	-4.22481	0.0010792
	miR156OE-5 (+BTH) vs. ZH11 (+BTH)	Yes	6.55007	0.764186	-8.57131	4	-8.67179	-4.42835	0.00101753
	OsPR10
	Comparison	Significant	Difference	SE_of_difference	t_ratio	df	CI_lower_95	CI_upper_95	p_value
	miR156OE-2 (-BTH) vs. ZH11 (-BTH)	Yes	0.538113	0.0681875	-7.89167	4	-0.727432	-0.348794	0.00139431
	miR156OE-5 (-BTH) vs. ZH11 (-BTH)	Yes	0.74361	0.0600953	-12.3739	4	-0.910461	-0.576759	0.000245163
	miR156OE-2 (+BTH) vs. ZH11 (+BTH)	Yes	7.51693	1.26411	-5.94642	4	-11.0267	-4.0072	0.0040122
	miR156OE-5 (+BTH) vs. ZH11 (+BTH)	Yes	8.54043	1.28868	-6.62729	4	-12.1184	-4.96249	0.00268907
	OsWRKY45
	Comparison	Significant	Difference	SE_of_difference	t_ratio	df	CI_lower_95	CI_upper_95	p_value
	miR156OE-2 (-BTH) vs. ZH11 (-BTH)	Yes	0.510324	0.0745699	-6.84357	4	-0.717363	-0.303285	0.0023856
	miR156OE-5 (-BTH) vs. ZH11 (-BTH)	Yes	0.663112	0.0932326	-7.11245	4	-0.921967	-0.404257	0.00206492
	miR156OE-2 (+BTH) vs. ZH11 (+BTH)	Yes	8.91603	0.493375	-18.0715	4	-10.2859	-7.5462	5.51265e-05
	miR156OE-5 (+BTH) vs. ZH11 (+BTH)	Yes	9.16502	0.333802	-27.4564	4	-10.0918	-8.23823	1.04651e-05

## Sheet: Figure 4
	Figure 4C Duncan’s new multiple range test and One-way ANOVA
ELL1	Treatment	N	Mean	SE	CI_lower	CI_upper	5% Significance Level			Treatment	N	Mean	SE	CI_lower	CI_upper	5% Significance Level
	NIP	3	1.00598	0.0662472	0.843881	1.16808	a			IPA1-OE	3	2.87767	0.286195	2.17737	3.57796	a
	Osnpr1-3 IPA1-OE	3	0.568547	0.0383473	0.474715	0.66238	b		OsCOMT8	Osnpr1-3 IPA1-OE	3	1.69167	0.267174	1.03791	2.34542	b
	IPA1-OE	3	0.205901	0.0357804	0.11835	0.293453	c			NIP	3	1.008	0.0879905	0.792695	1.22331	b
	Source	DF	SS	MS	F	P				Source	DF	SS	MS	F	P
	type	2	0.96299	0.481495	67.4415	7.72463e-05				type	2	5.36965	2.68482	16.6726	0.00354631
	Residuals	6	0.0428367	0.00713944						Residuals	6	0.966191	0.161032
	CV_percent									CV_percent
	14.2373									21.5849
OsNBL3	Treatment	N	Mean	SE	CI_lower	CI_upper	5% Significance Level			Treatment	N	Mean	SE	CI_lower	CI_upper	5% Significance Level
	Osnpr1-3 IPA1-OE	3	1.30865	0.152516	0.93546	1.68185	a			IPA1-OE	3	2.42	0.164418	2.01768	2.82232	a
	NIP	3	0.997633	0.0307097	0.922489	1.07278	a		PR Bet vI	NIP	3	1.03333	0.18415	0.582735	1.48393	b
	IPA1-OE	3	0.477373	0.125216	0.17098	0.783767	b			Osnpr1-3 IPA1-OE	3	0.596667	0.0876229	0.382261	0.811072	b
	One-way ANOVA
	Source	DF	SS	MS	F	P				Source	DF	SS	MS	F	P
	type	2	1.05843	0.529214	13.2691	0.00627009				type	2	5.43807	2.71903	39.6232	0.000348678
	Residuals	6	0.239299	0.0398832						Residuals	6	0.411733	0.0686222
	CV_percent									CV_percent
	21.5229									19.4043
	Treatment	N	Mean	SE	CI_lower	CI_upper	5% Significance Level			Treatment	N	Mean	SE	CI_lower	CI_upper	5% Significance Level
OsFd4	Osnpr1-3 IPA1-OE	3	1.25542	0.0935131	1.0266	1.48424	a			IPA1-OE	3	2.23333	0.153007	1.85894	2.60773	a
	NIP	3	1.0288	0.166423	0.62158	1.43602	a		OsGSTU7	NIP	3	1.00667	0.0775314	0.816954	1.19638	b
	IPA1-OE	3	0.300181	0.00652142	0.284224	0.316139	b			Osnpr1-3 IPA1-OE	3	0.656667	0.0956266	0.422677	0.890656	b
	Source	DF	SS	MS	F	P				Source	DF	SS	MS	F	P
	type	2	1.49473	0.747366	20.4849	0.00208448				type	2	4.11309	2.05654	53.3244	0.000151103
	Residuals	6	0.218902	0.0364837						Residuals	6	0.2314	0.0385667
	CV_percent									CV_percent
	22.1723									15.1194
	Treatment	N	Mean	SE	CI_lower	CI_upper	5% Significance Level			Treatment	N	Mean	SE	CI_lower	CI_upper	5% Significance Level
Spl7	NIP	3	1.00716	0.0720324	0.830908	1.18342	a		OsBRR1	IPA1-OE	3	5.852	0.603399	4.37554	7.32846	a
	Osnpr1-3 IPA1-OE	3	0.917999	0.064719	0.759637	1.07636	a			Osnpr1-3 IPA1-OE	3	3.31467	0.238406	2.73131	3.89803	b
	IPA1-OE	3	0.173042	0.0334982	0.0910746	0.255009	b			NIP	3	1.02033	0.142024	0.672813	1.36785	c
	Source	DF	SS	MS	F	P				Source	DF	SS	MS	F	P
	type	2	1.25867	0.629336	59.9405	0.000108286				type	2	35.047	17.5235	39.727	0.000346144
	Residuals	6	0.0629961	0.0104993						Residuals	6	2.64659	0.441099
	CV_percent									CV_percent
	14.6506									19.5588
	Treatment	N	Mean	SE	CI_lower	CI_upper	5% Significance Level			Treatment	N	Mean	SE	CI_lower	CI_upper	5% Significance Level
OsWRKY72	NIP	3	1.00252	0.0566629	0.86387	1.14117	a		OsNPR3	IPA1-OE	3	2.20667	0.079104	2.01311	2.40023	a
	Osnpr1-3 IPA1-OE	3	0.762527	0.0614855	0.612077	0.912976	b			NIP	3	1.06233	0.278602	0.380619	1.74405	b
	IPA1-OE	3	0.227325	0.0585468	0.0840659	0.370584	c			Osnpr1-3 IPA1-OE	3	0.974	0.276435	0.297588	1.65041	b
	Source	DF	SS	MS	F	P				Source	DF	SS	MS	F	P
	type	2	0.944964	0.472482	45.3487	0.000238897				type	2	2.83677	1.41838	8.8487	0.0162312
	Residuals	6	0.0625132	0.0104189						Residuals	6	0.961757	0.160293
	CV_percent									CV_percent
	15.3696									28.3077
	Treatment	N	Mean	SE	CI_lower	CI_upper	5% Significance Level			Treatment	N	Mean	SE	CI_lower	CI_upper	5% Significance Level
OsSUAR6	NIP	3	1.00485	0.0523989	0.876633	1.13306	a		EUI1	IPA1-OE	3	4.79467	0.533352	3.4896	6.09973	a
	Osnpr1-3 IPA1-OE	3	0.839349	0.0678505	0.673324	1.00537	a			NIP	3	1.209	0.547512	-0.130713	2.54871	b
	IPA1-OE	3	0.293856	0.0032457	0.285914	0.301798	b			Osnpr1-3 IPA1-OE	3	0.709333	0.150692	0.340603	1.07806	b
	Source	DF	SS	MS	F	P				Source	DF	SS	MS	F	P
	type	2	0.830464	0.415232	56.4184	0.000128706				type	2	29.7966	14.8983	24.5465	0.0012917
	Residuals	6	0.0441592	0.00735986						Residuals	6	3.64165	0.606942
	CV_percent									CV_percent
	12.0375									34.8159
	Figure 4E	Duncan’s new multiple range test and One-way ANOVA
	Treatment	N	Mean	SE	CI_lower	CI_upper	5% Significance Level
	OsWRKY72pro	3	0.0269328	0.000280625	0.0262857	0.0275799	a
	OsWRKY72pro+OsNPR1	3	0.0249736	0.000708575	0.0223396	0.0256076	a
	OsWRKY72pro+IPA1	3	0.0147981	0.00116432	0.0121132	0.017483	b
	OsWRKY72pro+OsNPR1+IPA1	3	0.00349029	0.000136494	0.00317553	0.00380504	c
	Source	DF	SS	MS	F	P
	type	3	0.00100289	0.000334295	227.983	4.37673e-08
	Residuals	8	1.17306e-05	1.46632e-06
	CV_percent
	7.00004
	Treatment	N	Mean	SE	CI_lower	CI_upper	5% Significance Level
	OsNPR3pro+OsNPR1+IPA1	3	0.0254974	0.00124623	0.0226236	0.0283713	a
	OsNPR3pro+IPA1	3	0.015395	0.000346395	0.0145962	0.0161937	b
	OsNPR3pro+OsNPR1	3	0.00909819	0.000959575	0.0068854	0.011311	c
	OsNPR3pro	3	0.00796801	0.000786298	0.0061548	0.00978121	c
	Source	DF	SS	MS	F	P
	type	3	0.000580772	0.000193591	80.3581	2.58518e-06
	Residuals	8	1.92728e-05	2.4091e-06
	CV_percent
	10.712
	Treatment	N	Mean	SE	CI_lower	CI_upper	5% Significance Level
	OsWRKY45pro+OsNPR1+IPA1	3	0.0212865	0.00144315	0.0179586	0.0246144	a
	OsWRKY45pro+IPA1	3	0.0112945	0.000450136	0.0102565	0.0123325	b
	OsWRKY45pro+OsNPR1	3	0.00548141	0.000282441	0.00483009	0.00613272	c
	OsWRKY45pro	3	0.00484591	0.00069045	0.00325373	0.00643809	c
	Source	DF	SS	MS	F	P
	type	3	0.000521786	0.000173929	81.6051	2.436e-06
	Residuals	8	1.70508e-05	2.13135e-06
	CV_percent
	13.6096
	Figure 4F Student’s t-test
	Comparison	Significant	Difference	SE_of_difference	t_ratio	df	CI_lower_95	CI_upper_95	p_value
	Osnpr1-3 IPA1-OE vs IPA1-OE	Yes	-0.175893	0.0203295	8.6521	10	0.130596	0.221189	5.89e-06	OsWRKY72pro:LUC
	Osnpr1-3 IPA1-OE vs IPA1-OE	Yes	0.214654	0.0206379	-10.401	10	-0.260638	-0.16867	1.10732e-06	OsNPR3pro:LUC
	Osnpr1-3 IPA1-OE vs IPA1-OE	Yes	0.105056	0.0165822	-6.33544	10	-0.142003	-0.0681083	8.50988e-05	OsWRKY45pro:LUC
	Figure 4G Duncan’s new multiple range test and One-way ANOVA
	Treatment (OsWRKY72pro P1)	N	Mean	SE	CI_lower	CI_upper	5% Significance Level			Treatment (OsWRKY72pro P2)	N	Mean	SE	CI_lower	CI_upper	5% Significance Level			Treatment (OsWRKY72pro P3)	N	Mean	SE	CI_lower	CI_upper	5% Significance Level
IgG	NIP	3	1.05179	0.245814	0.516204	1.58737	a		IgG	NIP	3	1.01979	0.147889	0.697566	1.34201	b		IgG	NIP	3	1.00312	0.0566933	0.879591	1.12664	b
	IPA1-FLAG	3	1.03222	0.191582	0.614802	1.44965	a			IPA1-FLAG	3	1.00024	0.0155126	0.966439	1.03404	b			IPA1-FLAG	3	1.03583	0.19868	0.602943	1.46872	b
	Osnpr1-3 IPA1-FLAG	3	1.00605	0.0769815	0.838317	1.17377	a			Osnpr1-3 IPA1-FLAG	3	1.03804	0.188835	0.6266	1.44947	b			Osnpr1-3 IPA1-FLAG	3	1.01425	0.124564	0.742844	1.28565	b
FLAG	NIP	3	1.18945	0.231086	0.685953	1.69294	a		FLAG	NIP	3	0.799876	0.110111	0.559964	1.03979	b		FLAG	NIP	3	0.828071	0.0469777	0.725715	0.930426	b
	Osnpr1-3 IPA1-FLAG	3	0.915406	0.0583761	0.788215	1.0426	a			Osnpr1-3 IPA1-FLAG	3	1.3638	0.0443331	1.26721	1.4604	b			IPA1-FLAG	3	2.10787	0.142703	1.79695	2.41879	a
	IPA1-FLAG	3	0.870791	0.180924	0.476591	1.26499	a			IPA1-FLAG	3	4.02175	0.499099	2.93431	5.10919	a			Osnpr1-3 IPA1-FLAG	3	0.968041	0.0658484	0.82457	1.11151	b
	Source	DF	SS	MS	F	P				Source	DF	SS	MS	F	P				Source	DF	SS	MS	F	P
	type	5	0.188335	0.037667	0.39115	0.845588				type	5	22.6555	4.53111	28.2347	3.05453e-06				type	5	3.32026	0.664052	15.6044	6.85871e-05
	Residuals	12	1.15558	0.0962983						Residuals	12	1.92576	0.16048						Residuals	12	0.510667	0.0425555
	CV_percent									CV_percent									CV_percent
	30.6959									26.0031									17.7908
	Treatment (OsNPR3pro P4)	N	Mean	SE	CI_lower	CI_upper	5% Significance Level			Treatment (OsNPR3pro P5)	N	Mean	SE	CI_lower	CI_upper	5% Significance Level			Treatment (OsNPR3pro P6)	N	Mean	SE	CI_lower	CI_upper	5% Significance Level
IgG	NIP	3	1.033	0.189992	0.619039	1.44695	b		IgG	NIP	3	1.03884	0.194513	0.615035	1.46265	c		IgG	NIP	3	1.01987	0.148311	0.696729	1.34301	b
	IPA1-FLAG	3	1.02952	0.181987	0.633001	1.42603	b			IPA1-FLAG	3	1.04812	0.209777	0.591058	1.50519	c			IPA1-FLAG	3	1.00969	0.0955082	0.801593	1.21778	b
	Osnpr1-3 IPA1-FLAG	3	1.03033	0.184172	0.629053	1.4316	b			Osnpr1-3 IPA1-FLAG	3	1.00219	0.0469154	0.899969	1.10441	c			Osnpr1-3 IPA1-FLAG	3	1.02064	0.138296	0.719314	1.32196	b
FLAG	NIP	3	1.22279	0.216253	0.751611	1.69396	b		FLAG	NIP	3	0.623626	0.129274	0.341962	0.905291	c		FLAG	NIP	3	1.12702	0.17421	0.747452	1.50659	b
	IPA1-FLAG	3	3.81062	0.681381	2.32602	5.29522	a			IPA1-FLAG	3	7.31916	1.39184	4.2866	10.3517	a			IPA1-FLAG	3	5.89271	1.01387	3.68367	8.10175	a
	Osnpr1-3 IPA1-FLAG	3	1.06189	0.0381055	0.978865	1.14491	b			Osnpr1-3 IPA1-FLAG	3	2.515	0.445153	1.5451	3.48491	b			Osnpr1-3 IPA1-FLAG	3	1.49696	0.186341	1.09096	1.90296	b
	Source	DF	SS	MS	F	P				Source	DF	SS	MS	F	P	s			Source	DF	SS	MS	F	P
	type	5	18.7857	3.75714	12.2058	0.000229904				type	5	98.6393	19.7279	17.6446	3.67294e-05				type	5	57.1127	11.4225	19.9826	1.92869e-05
	Residuals	12	3.6938	0.307817						Residuals	12	13.4168	1.11807						Residuals	12	6.85951	0.571626
	CV_percent									CV_percent									CV_percent
	36.2301									46.8322									39.2185
	Treatment (OsWRKY45pro P7)	N	Mean	SE	CI_lower	CI_upper	5% Significance Level			Treatment (OsWRKY45pro P8)	N	Mean	SE	CI_lower	CI_upper	5% Significance Level			Treatment (OsWRKY45pro P9)	N	Mean	SE	CI_lower	CI_upper	5% Significance Level
IgG	NIP	3	1.01345	0.113933	0.76521	1.26169	b		IgG	NIP	3	1.02578	0.15372	0.690849	1.3607	b		IgG	NIP	3	1.01903	0.133234	0.728734	1.30932	a
	IPA1-FLAG	3	1.0006	0.0246063	0.946983	1.05421	b			IPA1-FLAG	3	1.00085	0.0292303	0.937167	1.06454	b			IPA1-FLAG	3	1.0026	0.0518313	0.889672	1.11553	a
	Osnpr1-3 IPA1-FLAG	3	1.00025	0.015595	0.966267	1.03422	b			Osnpr1-3 IPA1-FLAG	3	1.0508	0.238528	0.531096	1.57051	b			Osnpr1-3 IPA1-FLAG	3	1.01791	0.135629	0.722399	1.31342	a
FLAG	NIP	3	0.910755	0.04477	0.813209	1.0083	b		FLAG	NIP	3	0.829984	0.0795049	0.656758	1.00321	b		FLAG	NIP	3	1.08472	0.134005	0.792751	1.37669	a
	IPA1-FLAG	3	12.2781	0.997494	10.1047	14.4514	a			IPA1-FLAG	3	6.3362	0.537322	5.16548	7.50693	a			IPA1-FLAG	3	1.54681	0.581042	0.280832	2.8128	a
	Osnpr1-3 IPA1-FLAG	3	2.27819	0.174927	1.89706	2.65933	b			Osnpr1-3 IPA1-FLAG	3	1.46565	0.223196	0.979348	1.95195	b			Osnpr1-3 IPA1-FLAG	3	1.41137	0.214622	0.943751	1.87899	a
	Source	DF	SS	MS	F	P				Source	DF	SS	MS	F	P				Source	DF	SS	MS	F	P
	type	5	308.619	61.7238	118.537	8.72905e-10				type	5	69.8742	13.9748	65.5737	2.71288e-08				type	5	0.842456	0.168491	0.765065	0.592179
	Residuals	12	6.24857	0.520714						Residuals	12	2.5574	0.213116						Residuals	12	2.64278	0.220231
	CV_percent									CV_percent									CV_percent
	23.4271									23.6554									39.7564
	Figure 4H Duncan’s new multiple range test and One-way ANOVA
	Treatment (DEP1pro)	N	Mean	SE	CI_lower	CI_upper	5% Significance Level
IgG	IPA1-FLAG	3	1.02365	0.16219	0.670272	1.37703	b
	NIP	3	1.02189	0.155476	0.683141	1.36065	b
	Osnpr1-3 IPA1-FLAG	3	1.00163	0.0408439	0.912642	1.09062	b
FLAG	IPA1-FLAG	3	3.06346	0.056068	2.9413	3.18562	a
	Osnpr1-3 IPA1-FLAG	3	2.83941	0.0911868	2.64073	3.03808	a
	NIP	3	1.20188	0.0348028	1.12605	1.27771	b
	Source	DF	SS	MS	F	P
	type	5	14.43	2.88599	89.0515	4.62945e-09
	Residuals	12	0.388898	0.0324082
	CV_percent
	10.6397
	Treatment (D53pro)	N	Mean	SE	CI_lower	CI_upper	5% Significance Level
IgG	Osnpr1-3 IPA1-FLAG	3	1.02115	0.140506	0.71501	1.32728	b
	IPA1-FLAG	3	1.01843	0.142461	0.708033	1.32883	b
	NIP	3	1.00434	0.0668734	0.858636	1.15005	b
FLAG	IPA1-FLAG	3	2.10887	0.230085	1.60756	2.61018	a
	Osnpr1-3 IPA1-FLAG	3	2.08598	0.0748635	1.92287	2.24909	a
	NIP	3	1.15345	0.0921567	0.952653	1.35424	b
	Source	DF	SS	MS	F	P
	type	5	4.43854	0.887709	15.9165	6.20704e-05
	Residuals	12	0.669275	0.0557729
	CV_percent
	16.8844

## Sheet: Figure 5
	Figure 5B Duncan’s new multiple range test and One-way ANOVA
	Treatment (PXO99A)	N	Mean	SE	CI_lower	CI_upper	5% Significance Level
	OsWRKY72-OE	30	10.3467	0.187649	9.975	10.7183	a
	NIP	30	8.28333	0.184707	7.9175	8.64917	b
	OsWRKY72-OE IPA1-OE	30	6.73333	0.125335	6.48509	6.98157	c
	IPA1-OE	30	3.78333	0.0983874	3.58846	3.9782	d
	Source	DF	SS	MS	F	P
	type	3	688.094	229.365	322.874	4.02971e-56
	Residuals	116	82.4047	0.710385
	CV_percent
	11.5669
	Treatment (DY89031)	N	Mean	SE	CI_lower	CI_upper	5% Significance Level
	OsWRKY72-OE	30	13.2367	0.173303	12.8934	13.5799	a
	NIP	30	10.0867	0.15645	9.7768	10.3965	b
	OsWRKY72-OE IPA1-OE	30	7.69333	0.191961	7.31313	8.07354	c
	IPA1-OE	30	5.20667	0.105801	4.99711	5.41622	d
	Source	DF	SS	MS	F	P
	type	3	1056.43	352.145	457.835	4.18602e-64
	Residuals	116	89.2217	0.769152
	CV_percent
	9.68451
	Figure 5D Duncan’s new multiple range test and One-way ANOVA
	Treatment	N	Mean	SE	CI_lower	CI_upper	5% Significance Level
	OsWRKY72-OE	20	1.115	0.0493511	1.01671	1.21329	a
	NIP	20	0.8	0.0316228	0.737018	0.862982	b
	OsWRKY72-OE IPA1-OE	20	0.665	0.0292674	0.606709	0.723291	c
	IPA1-OE	20	0.39	0.0228266	0.344537	0.435463	d
	Source	DF	SS	MS	F	P
	type	3	5.4465	1.8155	75.439	9.97501e-23
	Residuals	76	1.829	0.0240658
	CV_percent
	20.8931
	Figure 5E Duncan’s new multiple range test and One-way ANOVA
	Treatment (OsPR1a)	N	Mean	SE	CI_lower	CI_upper	5% Significance Level
	IPA1-OE	3	8.14311	1.51161	4.65734	11.6289	a
	OsWRKY72-OE IPA1-OE	3	4.25801	0.253564	3.67328	4.84273	b
	OsWRKY72-OE	3	1.5899	0.0632764	1.44399	1.73582	c
	NIP	3	0.998452	0.0309461	0.92709	1.06981	c
	Source	DF	SS	MS	F	P
	type	3	95.3836	31.7945	18.0071	0.000645081
	Residuals	8	14.1253	1.76566
	CV_percent
	35.4591
	Treatment (OsPR10)	N	Mean	SE	CI_lower	CI_upper	5% Significance Level
	IPA1-OE	3	1.91407	0.151936	1.56371	2.26444	a
	NIP	3	1.00065	0.0541411	0.8758	1.1255	b
	OsWRKY72-OE IPA1-OE	3	0.974111	0.0761722	0.798457	1.14976	b
	OsWRKY72-OE	3	0.266776	0.0115476	0.240147	0.293404	c
	Source	DF	SS	MS	F	P
	type	3	4.1033	1.36777	57.0772	9.59186e-06
	Residuals	8	0.191708	0.0239635
	CV_percent
	14.9005
	Treatment (OsWRKY45)	N	Mean	SE	CI_lower	CI_upper	5% Significance Level
	IPA1-OE	3	3.3441	0.0555152	3.21609	3.47212	a
	OsWRKY72-OE	3	1.04334	0.00525104	1.03123	1.05545	b
	NIP	3	1.01672	0.119361	0.741477	1.29197	b
	OsWRKY72-OE IPA1-OE	3	0.914603	0.0599638	0.776326	1.05288	b
	Source	DF	SS	MS	F	P
	type	3	12.4803	4.1601	264.735	2.42427e-08
	Residuals	8	0.125714	0.0157142
	CV_percent
	7.93549
	Figure 5G Duncan’s new multiple range test and One-way ANOVA
	Treatment (PXO99A)	N	Mean	SE	CI_lower	CI_upper	5% Significance Level
	Osnpr3-1	30	12.4767	0.188075	12.1042	12.8492	a
	NIP	30	9.04333	0.202722	8.64182	9.44485	b
	Osnpr3-1 IPA1-OE	30	7.85	0.153335	7.5463	8.1537	c
	IPA1-OE	30	4.20333	0.0772343	4.05036	4.35631	d
	Source	DF	SS	MS	F	P
	type	3	1048.42	349.474	439.819	3.56543e-63
	Residuals	116	92.172	0.794586
	CV_percent
	10.6203
	Treatment (DY89031)	N	Mean	SE	CI_lower	CI_upper	5% Significance Level
	Osnpr3-1	30	13.7	0.199251	13.3054	14.0946	a
	NIP	30	9.9	0.160459	9.58219	10.2178	b
	Osnpr3-1 IPA1-OE	30	8.23333	0.156861	7.92265	8.54402	c
	IPA1-OE	30	5.39	0.0913941	5.20898	5.57102	d
	Source	DF	SS	MS	F	P
	type	3	1084.37	361.457	489.747	1.13181e-65
	Residuals	116	85.6137	0.738049
	CV_percent
	9.23182
	Figure 5I Duncan’s new multiple range test and One-way ANOVA
	Treatment (FJ81278)	N	Mean	SE	CI_lower	CI_upper	5% Significance Level
	Osnpr3-1	20	1.455	0.0535454	1.34836	1.56164	a
	Osnpr3-1 IPA1-OE	20	0.82	0.0394702	0.741388	0.898612	b
	NIP	20	0.725	0.0216126	0.681955	0.768045	b
	IPA1-OE	20	0.335	0.0181731	0.298805	0.371195	c
	Source	DF	SS	MS	F	P
	type	3	12.9344	4.31146	165.115	3.35137e-33
	Residuals	76	1.9845	0.0261118
	CV_percent
	19.3813
	Figure 5J Duncan’s new multiple range test and One-way ANOVA
	Treatment (OsPR1a)	N	Mean	SE	CI_lower	CI_upper	5% Significance Level
	Osnpr3-1 IPA1-OE	3	4.73796	0.185032	4.31128	5.16465	a
	IPA1-OE	3	3.43729	0.0412614	3.34214	3.53244	b
	NIP	3	1.03549	0.1963	0.582817	1.48815	c
	Osnpr3-1	3	0.453457	0.0473221	0.344332	0.562582	d
	Source	DF	SS	MS	F	P
	type	3	36.5758	12.1919	211.907	5.84114e-08
	Residuals	8	0.460275	0.0575343
	CV_percent
	9.92791
	Treatment (OsPR10)	N	Mean	SE	CI_lower	CI_upper	5% Significance Level
	IPA1-OE	3	2.69817	0.130171	2.398	2.99834	a
	Osnpr3-1 IPA1-OE	3	1.64789	0.0390943	1.55774	1.73804	b
	Osnpr3-1	3	1.09866	0.0562802	0.968877	1.22844	c
	NIP	3	1.01344	0.112773	0.753384	1.2735	c
	Source	DF	SS	MS	F	P
	type	3	5.40846	1.80282	69.9619	4.40625e-06
	Residuals	8	0.206149	0.0257686
	CV_percent
	9.94252
	Treatment (OsWRKY45)	N	Mean	SE	CI_lower	CI_upper	5% Significance Level
	IPA1-OE	3	2.34388	0.348542	1.54014	3.14762	a
	NIP	3	1.00046	0.0247526	0.943381	1.05754	b
	Osnpr3-1	3	0.69561	0.0295666	0.627429	0.763791	b
	Osnpr3-1 IPA1-OE	3	0.486458	0.0238612	0.431434	0.541482	b
	Source	DF	SS	MS	F	P
	type	3	6.27935	2.09312	22.5909	0.000292571
	Residuals	8	0.741226	0.0926533
	CV_percent
	26.899
	Figure 5L Duncan’s new multiple range test and One-way ANOVA
	Treatment (PXO99A)	N	Mean	SE	CI_lower	CI_upper	5% Significance Level
	Oswrky45-5	30	12.2	0.180166	11.8432	12.5568	a
	WT	30	8.97	0.159824	8.65345	9.28655	b
	Oswrky45-5 IPA1-OE	30	7.12333	0.187952	6.75107	7.4956	c
	IPA1-OE	30	4.93333	0.0581977	4.81807	5.0486	d
	Source	DF	SS	MS	F	P
	type	3	851.331	283.777	391.215	1.77069e-60
	Residuals	116	84.1433	0.725374
	CV_percent
	10.2531
	Treatment (DY89031)	N	Mean	SE	CI_lower	CI_upper	5% Significance Level
	Oswrky45-5	30	16.0433	0.270235	15.5081	16.5786	a
	WT	30	11.0867	0.203686	10.6832	11.4901	b
	Oswrky45-5 IPA1-OE	30	9.25333	0.134312	8.98731	9.51936	c
	IPA1-OE	30	6.41	0.112173	6.18783	6.63217	d
	Source	DF	SS	MS	F	P
	type	3	1475.93	491.977	451.962	8.34249e-64
	Residuals	116	126.27	1.08853
	CV_percent
	9.75225
	Figure 5N Duncan’s new multiple range test and One-way ANOVA
	Treatment (FJ81278)	N	Mean	SE	CI_lower	CI_upper	5% Significance Level
	Oswrky45-5	20	1.02	0.0381134	0.944091	1.09591	a
	Oswrky45-5 IPA1-OE	20	0.64	0.0311195	0.57802	0.70198	b
	WT	20	0.62	0.0267542	0.566714	0.673286	b
	IPA1-OE	20	0.335	0.0220943	0.290995	0.379005	c
	Source
	type
	Residuals
	CV_percent
	20.5934
	Figure 5O Duncan’s new multiple range test and One-way ANOVA
	Treatment (OsPR1a)	N	Mean	SE	CI_lower	CI_upper	5% Significance Level
	IPA1-OE	3	3.78096	0.405074	2.84686	4.71506	a
	Oswrky45-5 IPA1-OE	3	2.15807	0.146485	1.82027	2.49586	b
	WT	3	1.00337	0.0591987	0.866856	1.13988	c
	Oswrky45-5	3	0.642136	0.0737527	0.472062	0.81221	c
	Source	DF	SS	MS	F	P
	type	3	17.9722	5.99073	41.0704	3.31676e-05
	Residuals	8	1.16692	0.145865
	CV_percent
	20.1422
	Treatment (OsPR10)	N	Mean	SE	CI_lower	CI_upper	5% Significance Level
	IPA1-OE	3	3.34974	0.3348	2.57769	4.12179	a
	Oswrky45-5 IPA1-OE	3	1.77957	0.0991712	1.55088	2.00826	b
	WT	3	1.00587	0.0759977	0.830623	1.18113	c
	Oswrky45-5	3	0.697368	0.0776686	0.518264	0.876472	c
	Source	DF	SS	MS	F	P
	type	3	12.6444	4.2148	42.0217	3.04487e-05
	Residuals	8	0.802403	0.1003
	CV_percent
	18.5408

## Sheet: Figure 6
	Figure 6C Student’s t-test
	Comparison (Relative protein level (%))	Significant	Difference	SE_of_difference	t_ratio	df	CI_lower_95	CI_upper_95	p_value
	IPA1-OE(L1) vs. NIP (20min)	Yes	24.52	2.54	9.64	4	17.48	31.56	0.002
	IPA1-OE(L5) vs. NIP (20min)	Yes	18.83	3.41	5.52	4	9.42	28.24	0.005
	IPA1-OE(L8) vs. NIP (20min)	Yes	20.09	4.12	4.88	4	8.61	31.57	0.008
	Comparison (Relative protein level (%))	Significant	Difference	SE_of_difference	t_ratio	df	CI_lower_95	CI_upper_95	p_value
	IPA1-OE(L1) vs. NIP (40min)	Yes	47.01	2.36	19.92	4	40.43	53.59	<0.001
	IPA1-OE(L5) vs. NIP (40min)	Yes	32.81	3.67	8.94	4	22.58	43.04	0.002
	IPA1-OE(L8) vs. NIP (40min)	Yes	30.32	4.23	7.16	4	18.53	42.11	0.003
	Comparison (Relative protein level (%))	Significant	Difference	SE_of_difference	t_ratio	df	CI_lower_95	CI_upper_95	p_value
	IPA1-OE(L1) vs. NIP (60min)	Yes	38.93	1.86	20.94	4	33.77	44.09	<0.001
	IPA1-OE(L5) vs. NIP (60min)	Yes	25.04	3.09	8.1	4	16.46	33.62	0.002
	IPA1-OE(L8) vs. NIP (60min)	Yes	31.09	2.7	11.52	4	23.59	38.59	0.001
	Figure 6F Student’s t-test
	Comparison (Cytoplasm)	Significant	Difference	SE_of_difference	t_ratio	df	CI_lower_95	CI_upper_95	p_value
	IPA1-OE(L1) vs. NIP	Yes	0.276667	0.0385861	-7.17011	4	-0.383799	-0.169534	0.00200323
	IPA1-OE(L5) vs. NIP	Yes	0.476667	0.0849837	-5.60892	4	-0.712619	-0.240714	0.00496345
	IPA1-OE(L8) vs. NIP	Yes	0.413333	0.0266667	-15.5	4	-0.487372	-0.339295	0.000101127
	Comparison (Nucleus)	Significant	Difference	SE_of_difference	t_ratio	df	CI_lower_95	CI_upper_95	p_value
	IPA1-OE(L1) vs. NIP	Yes	-2.09667	0.324208	6.46703	4	1.19652	2.99681	0.00294503
	IPA1-OE(L5) vs. NIP	Yes	-2.84333	0.326616	8.70544	4	1.9365	3.75016	0.000958778
	IPA1-OE(L8) vs. NIP	Yes	-1.91333	0.130682	14.6411	4	1.5505	2.27616	0.000126609
	Figure 6H Student’s t-test
	Comparison (Relative protein level (%))	Significant	Difference	SE_of_difference	t_ratio	df	CI_lower_95	CI_upper_95	p_value
	IPA1-OE(L1) vs. NIP (20min)	Yes	11.29	4.44	3.54	4	-1.28	23.86	0.047
	IPA1-OE(L5) vs. NIP (20min)	Yes	15.17	3.63	4.18	4	5.1	25.24	0.014
	IPA1-OE(L8) vs. NIP (20min)	Yes	9.22	4.09	3.25	4	-2.13	20.57	0.0139
	Comparison (Relative protein level (%))	Significant	Difference	SE_of_difference	t_ratio	df	CI_lower_95	CI_upper_95	p_value
	IPA1-OE(L1) vs. NIP (40min)	Yes	41.04	4.07	10.09	4	29.73	52.35	0.001
	IPA1-OE(L5) vs. NIP (40min)	Yes	46.02	4.06	11.34	4	34.75	57.29	<0.001
	IPA1-OE(L8) vs. NIP (40min)	Yes	42.75	4.56	9.37	4	30.05	55.45	0.001
	Comparison (Relative protein level (%))	Significant	Difference	SE_of_difference	t_ratio	df	CI_lower_95	CI_upper_95	p_value
	IPA1-OE(L1) vs. NIP (60min)	Yes	40.8	3.02	13.51	4	32.44	49.16	<0.001
	IPA1-OE(L5) vs. NIP (60min)	Yes	54.06	4.49	12.04	4	41.61	66.51	<0.001
	IPA1-OE(L8) vs. NIP (60min)	Yes	45.11	4.18	10.79	4	33.52	56.7	<0.001
	Figure 6L Student’s t-test
	Comparison (Relative protein level (%))	Significant	Difference	SE_of_difference	t_ratio	df	CI_lower_95	CI_upper_95	p_value
	ipa1-13 vs. NIP (20min)	Yes	-30.08	6.22	-4.83	4	-47.9	-12.26	0.01
		Significant	Difference	SE_of_difference	t_ratio	df	CI_lower_95	CI_upper_95	p_value
	ipa1-13 vs. NIP (40min)	Yes	-12.94	3.97	-3.26	4	-23.97	-1.91	0.0093
		Significant	Difference	SE_of_difference	t_ratio	df	CI_lower_95	CI_upper_95	p_value
	ipa1-13 vs. NIP (60min)	Yes	-28.07	1.28	-21.96	4	-33.33	-22.81	<0.001
	Figure 6N Student’s t-test
	Comparison (Cytoplasm)	Significant	Difference	SE_of_difference	t_ratio	df	CI_lower_95	CI_upper_95	p_value
	ipa1-13 vs. NIP	Yes	-0.474	0.0585226	8.09944	4	0.311515	0.636485	0.0012631
	Comparison (Nucleus）
	ipa1-13 vs. NIP	Yes	0.703333	0.0843274	-8.34051	4	-0.937464	-0.469203	0.00112945

## Sheet: Figure 7
	Figure 7F Student’s t-test
	Comparison	Significant	Difference	SE_of_difference	t_ratio	df	CI_lower_95	CI_upper_95	p_value
	OsNPR1-nLUC+OsCUL3a-cLUC+IPA1 vs. OsNPR1-nLUC+OsCUL3a-Cluc	Yes	42.8239	7.17382	-5.96948	4	-62.7416	-22.9062	0.00395577
	Figure 7K Duncan’s new multiple range test and One-way ANOVA
	Treatment (PXO99A)	N	Mean	SE	CI_lower	CI_upper	5% Significance Level
	OsCUL3a-HA	30	10.9533	0.272693	10.4132	11.4934	a
	NIP	30	8.05333	0.211167	7.63509	8.47158	b
	IPA1-OE OsCUL3a-HA	30	7.55	0.188384	7.17688	7.92312	b
	IPA1-OE	30	4.47333	0.140109	4.19583	4.75084	c
	Source	DF	SS	MS	F	P
	type	3	633.89	211.297	161.846	2.70795e-41
	Residuals	116	151.443	1.30554
	CV_percent
	14.729
	Treatment (DY89031)	N	Mean	SE	CI_lower	CI_upper	5% Significance Level
	OsCUL3a-HA	30	11.6533	0.219965	11.2177	12.089	a
	NIP	30	9.25667	0.184433	8.89137	9.62196	b
	IPA1-OE OsCUL3a-HA	30	7.47333	0.228535	7.02069	7.92598	c
	IPA1-OE	30	5.26333	0.107691	5.05004	5.47663	d
	Source	DF	SS	MS	F	P
	type	3	660.447	220.149	200.739	9.44501e-46
	Residuals	116	127.217	1.0967
	CV_percent
	12.4498
	Figure 7L Duncan’s new multiple range test and One-way ANOVA
	Treatment (FJ81278)	N	Mean	SE	CI_lower	CI_upper	5% Significance Level
	OsCUL3a-HA	20	0.84	0.0350939	0.770105	0.909895	a
	NIP	20	0.625	0.0190221	0.587114	0.662886	b
	IPA1-OE OsCUL3a-HA	20	0.485	0.0195677	0.446028	0.523972	c
	IPA1-OE	20	0.27	0.0179179	0.234313	0.305687	d
	Source	DF	SS	MS	F	P
	type	3	3.445	1.14833	99.9695	2.61068e-26
	Residuals	76	0.873	0.0114868
	CV_percent
	19.3111

## Sheet: Supplementary Figure S1
	Supplementary Figure S1D Student’s t-test
	Comparison (OsPR1a)	Significant	Difference	SE_of_difference	t_ratio	df	CI_lower_95	CI_upper_95	p_value
	IPA1-OE(L1) vs. NIP	Yes	-4.64039	0.657683	7.05566	4	2.81437	6.46641	0.00212798
	IPA1-OE(L5) vs. NIP	Yes	-4.44294	0.429784	10.3376	4	3.24967	5.63621	0.000494144
	IPA1-OE(L8) vs. NIP	Yes	-5.1455	1.08805	4.72909	4	2.12458	8.16642	0.00911023
	Comparison (OsWRKY45)
	IPA1-OE(L1) vs. NIP	Yes	-2.32475	0.136951	16.975	4	1.94452	2.70499	7.06198e-05
	IPA1-OE(L5) vs. NIP	Yes	-2.1544	0.197131	10.9288	4	1.60708	2.70172	0.000398109
	IPA1-OE(L8) vs. NIP	Yes	-1.37461	0.317069	4.33536	4	0.494283	2.25494	0.00922978
	Supplementary Figure S1H Student’s t-test
	Comparison (OsPR1a)	Significant	Difference	SE_of_difference	t_ratio	df	CI_lower_95	CI_upper_95	p_value
	OsNPR1-OE (G316) vs. TP309	Yes	-0.922625	0.196011	4.70701	4	0.378412	1.46684	0.00926018
	Comparison (OsWRKY45)
	OsNPR1-OE (G316) vs. TP309	Yes	-2.70944	0.396938	6.82587	4	1.60737	3.81152	0.0024088
	Supplementary Figure S1J Student’s t-test
	Comparison (Plant height)	Significant	Difference	SE_of_difference	t_ratio	df	CI_lower_95	CI_upper_95	p_value
	IPA1-OE(L1) vs. NIP	Yes	17.344	0.749749	-23.1331	98	-18.8319	-15.8561	1.72809e-41
	IPA1-OE(L5) vs. NIP	Yes	22.19	0.78666	-28.2078	98	-23.7511	-20.6289	7.79829e-49
	IPA1-OE(L8) vs. NIP	Yes	24.82	0.798953	-31.0656	98	-26.4055	-23.2345	1.56403e-52
	OsNPR1-OE (G316) vs. TP309	Yes	23.374	1.10024	-21.2445	98	-25.5574	-21.1906	1.84187e-38
	Supplementary Figure S1K Student’s t-test
	Tiller number
	Comparison	Significant	Difference	SE_of_difference	t_ratio	df	CI_lower_95	CI_upper_95	p_value
	IPA1-OE(L1) vs. NIP	Yes	7.9	0.34788	-22.709	98	-8.59036	-7.20964	7.98857e-41
	IPA1-OE(L5) vs. NIP	Yes	9	0.345821	-26.0251	98	-9.68627	-8.31373	8.31558e-46
	IPA1-OE(L8) vs. NIP	Yes	7.92	0.35009	-22.6227	98	-8.61474	-7.22526	1.09333e-40
	OsNPR1-OE (G316) vs. TP309	Yes	5.42	0.403505	-13.4323	98	-6.22074	-4.61926	5.97512e-24
	Supplementary Figure S1L Student’s t-test
	Comparison (IPA1 mRNA)	Significant	Difference	SE_of_difference	t_ratio	df	CI_lower_95	CI_upper_95	p_value
	G316 vs. TP309	Yes	-2.322	0.208256	11.1497	4	1.74379	2.90021	0.00036826

## Sheet: Supplementary Figure S3
	Supplementary Figure S3B Student’s t-test
	Comparison	Significant	Difference	SE_of_difference	t_ratio	df	CI_lower_95	CI_upper_95	p_value
	Osnpr1-3 vs. NIP	No	-0.141477	0.194587	0.727064	4	-0.398783	0.681738	0.507456
	Osnpr1-4 vs. NIP	No	0.103796	0.148182	-0.700461	4	-0.515214	0.307623	0.522241
	Osnpr1-6 vs. NIP	No	0.0187326	0.129841	-0.144274	4	-0.379229	0.341763	0.892261
	Supplementary Figure S3I Duncan’s new multiple range test and One-way ANOVA
	Treatment (PXO99A)	N	Mean	SE	CI_lower	CI_upper	5% Significance Level
	Osnpr1-6	30	13.6033	0.324178	12.9613	14.2454	a
	NIP	30	9.02667	0.234346	8.56252	9.49082	b
	Osnpr1-6 IPA1-OE	30	7.41	0.184911	7.04376	7.77624	c
	IPA1-OE	30	4.84	0.158121	4.52682	5.15318	d
	Source	DF	SS	MS	F	P
	type	3	1221.34	407.115	247.632	2.99224e-50
	Residuals	116	190.707	1.64403
	CV_percent
	14.7041
	Treatment (DY89031)	N	Mean	SE	CI_lower	CI_upper	5% Significance Level
	Osnpr1-6	30	14.1767	0.277869	13.6263	14.727	a
	NIP	30	10.1667	0.16646	9.83697	10.4964	b
	Osnpr1-6 IPA1-OE	30	8.62667	0.189733	8.25088	9.00246	c
	IPA1-OE	30	5.49333	0.0912157	5.31267	5.674	d
	Source	DF	SS	MS	F	P
	type	3	1172.34	390.781	349.133	6.93239e-58
	Residuals	116	129.838	1.11929
	CV_percent
	11.0023
	Supplementary Figure S3J Duncan’s new multiple range test and One-way ANOVA
	Treatment (FJ81278)	N	Mean	SE	CI_lower	CI_upper	5% Significance Level
	Osnpr1-6	20	1.265	0.0399177	1.1855	1.3445	a
	Osnpr1-6 IPA1-OE	20	0.715	0.043088	0.629183	0.800817	b
	NIP	20	0.665	0.0418487	0.581651	0.748349	b
	IPA1-OE	20	0.28	0.0236198	0.232957	0.327043	c
	Source	DF	SS	MS	F	P
	type	3	9.86337	3.28779	114.175	4.46483e-28
	Residuals	76	2.1885	0.0287961
	CV_percent
	23.206
	Supplementary Figure S3K Student’s t-test
	Comparison	Significant	Difference	SE_of_difference	t_ratio	df	CI_lower_95	CI_upper_95	p_value
	Osnpr1-6 IPA1-OE vs. IPA1-OE (OsPR1a)	Yes	2.53939	0.481239	-5.27678	4	-3.87553	-1.20326	0.00618364
	Osnpr1-6 IPA1-OE vs. IPA1-OE (OsWRKY45)	Yes	1.58626	0.565864	-2.80324	4	-3.15735	-0.0151637	0.00865053

## Sheet: Supplementary Figure S4
	Supplementary Figure S4D Student’s t-test
	Comparison (Tiller number)	Significant	Difference	SE_of_difference	t_ratio	df	CI_lower_95	CI_upper_95	p_value
	ipa1-13 vs. NIP	Yes	-7.55	0.677359	11.1462	38	6.17876	8.92124	1.53763e-13
	Osspl17-1 vs. NIP	Yes	-6.65	0.544228	12.2191	38	5.54827	7.75173	9.84122e-15
	ipa1-13 Osspl17-1 vs. NIP	Yes	-14.6	0.618785	23.5946	38	13.3473	15.8527	2.67257e-24

[truncated: 12 more sheets: Supplementary Figure S5, Supplementary Figure S6, Supplementary Figure S7, Supplementary Figure S9, Supplementary Figure S10, Supplementary Figure S11, Supplementary Figure S12, Supplementary Figure S13, Supplementary Figure S14, Supplementary Figure S18, Supplementary Figure S19, Supplementary Figure S20]
