# Supplementary material for: Mutual potentiation of IPA1 and OsNPR1 enhances rice immunity
Source: Plant Cell. 2026 May 20;38(5):koag122. doi: 10.1093/plcell/koag122 (PMC13188844; doi:10.1093/plcell/koag122)
Supplement: koag122_Supplementary_Data [file koag122_supplementary_data.zip › Supplementary File S10B.nwk]

(((((ATNPR3:0.13668566,ATNPR4:0.15925081)1.0000:0.29369004,OsNPR2:0.28251975)0.5020:0.08743912,OsNPR3:0.33234059)0.9280:0.15290456,(OsNPR1:0.32477982,(ATNPR1:0.19617202,ATNPR2:0.20097488)1.0000:0.26581797)0.9660:0.19730538)0.7520:0.30152344,(OsNPR5:0.11088863,(ATNPR5:0.07378806,ATNPR6:0.10277257)0.8300:0.10271416)1.0000:0.84208761,OsNPR4:1.88189261);
